# Supplementary material for: Description of the Soil Diatom Sellaphora terrestris sp. nov. (Bacillariophyceae, Sellaphoraceae) from Vietnam, with Remarks on the Phylogeny and Taxonomy of Sellaphora and Systematic Position of Microcostatus
Source: Plants (Basel). 2022 Aug 18;11(16):2148. doi: 10.3390/plants11162148 (PMC9415725; doi:10.3390/plants11162148)
Supplement: Supplementary file 1 [file plants-11-02148-s001.zip]

Archive with 5 entries (5 files):
- Supplementary Data S1 new.pdf
- Supplementary Data S2.fas
- Supplementary Data S3.fas
- Supplementary Data S4.txt
- Supplementary Data S5.txt
