# Supplementary material for: Description of the Soil Diatom Sellaphora terrestris sp. nov. (Bacillariophyceae, Sellaphoraceae) from Vietnam, with Remarks on the Phylogeny and Taxonomy of Sellaphora and Systematic Position of Microcostatus
Source: Plants (Basel). 2022 Aug 18;11(16):2148. doi: 10.3390/plants11162148 (PMC9415725; doi:10.3390/plants11162148)
Supplement: Supplementary file 1 [file plants-11-02148-s001.zip › Supplementary Data S2.fas]

>008_Sellaphora_pupula_AUS1_EF143312
AAAACATTCCAAGGTCCAGCTACAGGTATTATTGTAGAACGTGAGCGTTTAAACAAATACGGTACTCCATTATTAGGTGCTACAGTAAAACCAAAATTAGGTTTATCTGGTAAAAACTATGGTCGTGTAGTATACGAAGGTTTAAAAGGTGGTTTAGACTTCTTAAAAGATGACGAAAACATTAACTCTCAACCATTCATGCGTTGGAGAGAACGTTTCTTATACTGTATGGAAGGTATTAACCGTGCTTCTGCAGCTACAGGTGAAGTTAAAGGTTCTTACTTAAACATCACTGCTGGTACTATGGAAGAAGTTTACAAACGTGCAGAATACGCTAAAGCAGTTGGTTCTGTAGTTGTTATGATCGATTTAGTAATGGGTTACACAGCAATTCAAAGTTCTGCTCTTTGGGCTCGTGACAACGACATGCTTTTACATTTACACCGTGCAGGAAACTCTACTTACGCTCGTCAAAAGAATCATGGTATTAACTTCCGTGTAATCTGTAAATGGATGCGTATGGCTGGTGTAGACCATATCCACGCTGGTACAGTTGTTGGTAAATTAGAAGGTGATCCTTTAATGATTAAAGGTTTCTACGATGTTTTACGTAGAACAATTTTAGACGTTAACTTACCATACGGTATCTTCTTTGAGATGACATGGGCTAGTTTACGTAAATGTATGCCTGTTGCATCTGGTGGTATCCACTGTGGTCAAATGCACCAATTAATTCACTACTTAGGTGATGACGTAGTATTACAATTCGGTGGTGGTACAATTGGTCACCCAGATGGTATTCAAGCAGGAGCTACAGCTAACCGTGTTGCTTTAGAAGCAATGATCTTAGCTCGTAACGAAGGTGTTGATTATTTCAACAACCAAGTTGGTCCGCAAATTTTACGTGATGCAGCTAGAACATGTGGTCCATTACAAACTGCTTTAGATTTATGGAAAAAGCTCGTAGTTGGATTTGTGGTTG-CAGGTGCGGTTC---CGAAATGTTTTGGTGCTGCACGTTGCA--GCCATCCTTGGGTGGAATCTGTGTGGCATTAGGTTGTCGTGCAGGGGATGCCCATCGTTTACTGTGAAAAAATTAGAGTGTTC-AAAGCAGGCTTATGCCGTTGAATATATTAGCATGGAATAATGAGATAGGACCTTGGTACTATTTTGTTGGTTTG-CGCACCG-AGGTAATGATTAATAGGGACAGTTGGGGGTATACGTATTCCATTGTCAGAGGTGAAATTCTTGGATTTTTGGAAGACGAACTACTGCGAAAGCATTTA-CCAAGGATGTTTTCATTAATCAAGAACGAAAGTTAGGGGATCGAAGATGATTAGATACCATCGTAGTC
>009_Sellaphora_capitata_BLA10_EF143295
AAAACATTCCAAGGTCCAGCTACAGGTATTATTGTAGAACGTGAGCGTTTAAACAAATATGGTACTCCATTATTAGGTGCAACAGTAAAACCAAAATTAGGTTTATCTGGTAAAAACTATGGTCGTGTAGTATATGAAGGTTTAAAAGGTGGTTTAGACTTCTTAAAAGATGATGAAAACATTAACTCTCAACCATTCATGCGTTGGAGAGAACGTTTCTTATACTGTATGGAAGGTATTAACCGTGCTTCTGCAGCTACAGGTGAAGTTAAAGGTTCTTACTTAAACATCACTGCTGGTACTATGGAAGAAGTTTACAAACGTGCAGAATACGCTAAAGCAGTTGGTTCTGTAGTTGTTATGATCGACTTAGTAATGGGTTACACAGCAATTCAAAGTTCTGCTCTTTGGGCTCGTGACAACGACATGCTTTTACACTTACACCGTGCAGGAAACTCTACTTACGCTCGTCAAAAGAATCATGGTATTAACTTCCGTGTAATCTGTAAATGGATGCGTATGGCTGGTGTAGACCATATCCACGCTGGTACAGTTGTTGGTAAATTAGAAGGTGATCCTTTAATGATTAAAGGTTTCTACGATACTTTACGTAGAACAACTTTAGACGTTAACTTACCATACGGTATCTTCTTTGAAATGACATGGGCTAGTTTACGTAAATGTATGCCTGTTGCATCTGGTGGTATTCACTGTGGTCAAATGCACCAATTAATTCACTACTTAGGTGATGACGTAGTATTACAATTCGGTGGTGGTACAATTGGTCACCCAGATGGTATTCAAGCGGGAGCTACAGCTAACCGTGTTGCTTTAGAAGCAATGATCTTAGCTCGTAACGAAGGTGTTGATTACTTCAACAACCAAGTTGGTCCACAAATCTTACGTGATGCTGCTAGAACATGTGGTCCATTACAAACTGCTTTAGATTTATGGAAAAAGCTCGTAGTTGGATTTGTGGATG-CAGGTGCGGCTC---CGAAATGTTTTGGTTCTGCACGTTGCA--TCCATCCTTGGGTGGAATCTGTGTGGCATTAGGTTGTCGTGCAGGGGATGCCCATCGTTTACTGTGAAAAAATTAGAGTGTTC-AAAGCAGGCTTACGCCGTTGAATATATTAGCATGGAATAATGAGATAGGACCTTGGTACTATTTTGTTGGTTTG-CGCACCG-AGGTAATGATTAATAGGGACAGTTGGGGGTATCCGTATTCCATTGTCAGAGGTGAAATTCTTGGATTTTTGGAAGACGAACTACTGCGAAAGCATTTA-CCAAGGATGTTTTCATTAATCAAGAACGAAAGTTAGGGGATCGAAGATGATTAGATACCATCGTAGTC
>010_Sellaphora_blackfordensis_(Bfp5x8)F1-3_JN418669
AAAACATTCCAAGGTCCAGCTACAGGTATTATTGTAGAACGTGAGCGTTTAAACAAATATGGTACTCCATTATTAGGTGCTACAGTAAAACCAAAATTAGGTTTATCTGGTAAAAACTATGGTCGTGTAGTATACGAAGGTTTAAAAGGTGGTTTAGACTTCTTAAAAGATGACGAAAACATTAACTCTCAACCATTCATGCGTTGGAGAGAACGTTTCTTATACTGTATGGAAGGTATTAACCGTGCTTCTGCAGCTACAGGTGAAGTTAAAGGTTCTTACTTAAACATCACTGCTGGTACTATGGAAGAAGTTTACAAACGTGCAGAATACGCTAAAGCAGTTGGTTCTATAGTTGTTATGATCGACTTAGTAATGGGTTACACAGCAATTCAAAGTTGTGCTCTTTGGGCTCGTGACAACGACATGCTTTTACATTTACACCGTGCAGGAAACTCTACTTACGCTCGTCAAAAGAATCATGGTATTAACTTCCGTGTAATCTGTAAATGGATGCGTATGTCTGGTGTAGATCATATCCACGCTGGTACAGTTGTTGGTAAATTAGAAGGTGATCCTTTAATGATTAAAGGTTTCTACGATGTTTTACGTAGAACAACTTTAGACGTTAACTTACCATACGGTATCTTCTTTGAGATGACATGGGCTAGTTTACGTAAATGTATGCCTGTTGCATCTGGTGGTATTCACTGTGGTCAAATGCACCAATTAATTCACTACTTAGGTGATGACGTAGTATTACAATTCGGTGGTGGTACAATTGGTCACCCAGATGGTATTCAAGCAGGAGCTACAGCTAACCGTGTTGCTTTAGAAGCAATGATCTTAGCTCGTAACGAAGGTGTTGATTATTTCAACAACCAAGTTGGTCCGCAAATTTTACGTGATGCCGCTAGAACATGTGGTCCATTACAAACTGCTTTAGATTTATGGAAAAAGCTCGTAGTTGGATTTGTGGTTG-CAGATGCGGTTC---CGAA-TGTTTTGGTGCTGCATGTTGCA--GCCATCCTTGGGTGGAATCTGTGTGGCATTAGGTTGTCGTGCAGGGGATGCCCATCGTTTACTGTGAAAAAATTAGAGTGTTC-AAAGCAGGCTTATGCCGTTGAATATATTAGCATGGAATAATGAGATAGGACCTTGGTACTATTTTGTTGGTTTG-CGCACCG-AGGTAATGATTAATAGGGACAGTTGGGGGTATTCGTATTCCATTGTCAGAGGTGAAATTCTTGGATTTTTGGAAGACGAACTACTGCGAAAGCATTTA-CCAAGGATGTTTTCATTAATCAAGAACGAAAGTTAGGGGATCGAAGATGATTAGATACCATCGTAGTC
>015_Fallacia_pygmaea_UTEX_FD294_HQ912469
AAAACATTCCAAGGTCCAGCGACAGGTGTTGTTGTAGAGCGTGAGCGTTTAAACAAATACGGTACTCCATTATTAGGTGCAACAGTAAAACCAAAATTAGGTTTATCTGGTAAAAACTACGGTCGTGTAGTATACGAAGGTTTAAAAGGTGGTTTAGACTTCTTAAAAGATGATGAAAACATTAACTCTCAACCATTTATGCGTTGGAGAGAGCGTTTCTTATACTGTATGGAAGGTATTAACCGTGCTGCTGCAGCTACAGGTGAAGTTAAAGGTTCATACTTAAACATCACTGGTGCTACTATGGAAGACGTTTACGAACGTGCAGAATATGCTAAATCAGTAGGTTCTGTAATCGTTATGATCGACTTAGTTATGGGTTACACAGCGATCCAATCAGCTGCTATTTGGGCTCGTAAAAACGATATGCTTTTACATTTACACCGTGCAGGTAACTCTACTTACGCTCGTCAAAAGAACCACGGTATTAACTTCCGTGTTATCTGTAAATGGATGCGTATGTCTGGTGTAGATCACATCCACGCTGGTACAGTTGTTGGTAAATTAGAAGGTGATCCTTTAATGATTAAAGGTTTCTACGACGTTTTATTAGCTACACATTTAGATGTTAACTTACCATACGGTATCTTCTTCGAAATGACATGGGCTAGTTTACGTAAATGTATGCCTGTTGCATCTGGTGGTATCCACTGTGGTCAAATGCACCAATTAGTTCACTACTTAGGTGATGACGTAGTATTACAATTCGGTGGTGGTACAATTGGTCACCCTGATGGTATTCAAGCTGGTGCTACAGCTAACCGTGTTGCTTTAGAAGCAATGGTATTAGCTCGTAACGAAGGTATTGACTACTTCAACAGCGAAATTGGTCCACGTATTTTACGCGATGCAGCTAGAACATGTGGTCCTTTACAAACTGCTTTAGACTTATGGAAAAAGCTCGTAGTTGGATTTGTGGCTGCCGCC-CCGGTC--CGTGATTTATTTCGGTGCCTGGGCGGCGT---CCATCCTTGGGTGGAACCTGTGTGGCATTAGGTTGTCGCGCAGGGGATGCCCATCGTTTACTGTGAAAAAATTAGAGTGTTC-AAAGCAGGCTTACGCCGTTGAATATATTAGCATGGAATAATGAGATAGGACCCTGGTACTATTTTGTTGGTTTG-CGCACCG-AGGTAATGATTAATAGGGACAGTTGGGGGTATTCGTATTCCATTGTCAGAGGTGAAATTCTTGGATTTCTGGAAGACGAACTACTGCGAAAGCATTTA-CCAAGGATGTTTTCATTAATCAAGAACGAAAGTTAGGGGATCGAAGATGATTAGATACCATCGTAGTC
>016_Fallacia_monoculata_UTEX_FD254_HQ912460
AAAACATTCCAAGGTCCTGCTACAGGTATTGTTGTAGAACGTGAGCGTTTAAACAAATACGGTGCACCTTTATTAGGTGCTACAGTAAAACCTAAATTAGGTTTATCTGGTAAAAACTACGGTCGTGTAGTTTACGAAGGTTTAAAAGGTGGTTTAGACTTCTTAAAAGATGATGAGAACATTAACTCTCAACCATTCATGCGTTGGAGAGAGCGTTTCTTATACTGTATGGAAGGTATTAACCGTGCTTCTGCAGCTACAGGTGAAACTAAAGGTTCATACCTAAACATCACTGCTGGTACTATGGAAGAAGTTTACCAACGTGCAGAATACGCTAAATCAGTAGGTTCTGTAATTGTTATGATCGATTTAGTTATGGGTTATACAGCAATTCAAAGTGCTGCTATCTGGTCTCGTAACAATGATATGGTTTTACATTTACACCGTGCTGGTAACTCTACTTACGCTCGTCAAAAAAACCACGGTATTAACTTCCGTGTTATTTGTAAATGGATGCGTATGTCTGGTGTAGATCATATCCACGCTGGTACAGTTGTTGGTAAATTAGAAGGTGATCCTTTAATGATTAAAGGTTTCTACGATGTTTTACGTGAAGTACACTTAGATGTTAACTTACCATTCGGTATCTTCTTCGAAATGACATGGGCTAGTTTACGTAAATGTATGCCTGTTGCGTCTGGTGGTATTCACTGTGGTCAAATGCACCAATTACTTCACTACTTAGGTGATGACGTTGTATTACAATTCGGTGGTGGTACAATTGGTCACCCTGATGGTATTCAAGCCGGTGCTACAGCTAACCGTGTTGCTTTAGAAGCAATGGTAATCGCTCGTAACGAAGGTCTTGACTACTTTAACAACGAAGTTGGTCCACGCGTTTTACGTGATGCGGCTAGAACATGTGGTCCTTTACAAACTGCTTTAGACTTATGGAAAAAGCTCGTAGTTGGATTTGTGGTC--GTTCCTTG--CGGTCCATACTATTT-GGTTCTGTGAGGCGCG--GCCATCCTTGGGTGGAACCTGTGTGGCATTAGGTTGTCGTGCAGGGGATGCCCATCGTTTACTGTGAAAAAATTAGAGTGTTC-AAAGCAGGCTTATGCCGTTGAATATATTAGCATGGAATAATGAGATAGGACCTTGGTACTATTTTGTTGGTTTG-CGCACCG-AGGTAATGATTAATAGGGACAGTTGGGGGTATTCGTATTCCATTGTCAGAGGTGAAATTCTTGGATTTTTGGAAGACGAACTACTGCGAAAGCATTTA-CCAAGGATGTTTTCATTAATCAAGAACGAAAGTTAGGGGATCGAAGATGATTAGATACCATCGTAGTC
>041_Rossia_sp._E3333_EF143281
AAAACATTCCAAGGTCCTGCGACAGGAATTATTGTAGAACGTGAGCGTTTAAACAAATACGGnnnTCCATTATTAGGTGCTACAGTAAAACCAAAATTAGGTTTATCTGGTAAAAACTACGGTCGTGTAGTATTTGAAGGTTTAAAAGGTGGTTTAGACTTCTTAAAAGATGATGAGAACATTAACTCTCAACCATTTATGCGTTGGAGAGAGCGTTTCTTATACTGTATGGAAGGTATTAACCGTGCCGCTTCAGCTACAGGTGAAGTTAAAGGTTCTTACTTAAACATTACTGCTGGTACAATGGAAGAAGTATATGCACGTGCAGAATACGCTAAAGCAGTAGGTTCAATCGTTGTTATGATCGATTTAGTTATGGGTTATACAGCAATTCAAAGTGCTGCTATTTGGGCTCGTGATAACGACATGTTATTACACTTACACCGTGCAGGTAACTCTACTTACGCTCGTCAAAAAAATCATGGTATTAACTTCCGTGTTATTTGTAAATGGATGCGTATGTCTGGTGTAGATCATATCCACGCTGGTACAGTTGTTGGTAAATTAGAAGGTGATCCTTTAATGATTAAAGGTTTCTACGATACTTTACGCAAAACACACTTAGATGTTAACTTACCATATGGTATTTTCTTCGAAATGACATGGGCTAGTTTACGTAAATGTATGCCTGTTGCATCTGGTGGTATTCACTGTGGTCAAATGCACCAATTAGTTCACTATTTAGGTGATGATGTAGTATTACAATTTGGTGGTGGTACAATTGGTCACCCGGATGGTATTCAAGCAGGTGCTACAGCTAACCGTGTTGCTTTAGAAGCAATGGTATTAGCTCGTAACGAAGGTCTTGACTACTTCAACAATCAAGTTGGTCCACAAATTTTACGTGATGCTGCTAGAACATGTGGTCCTTTACAAACAGCTTTAGATTTATGGAAAAAGCTCGTAGTTGGATTTGTGGCA--GGTGCGTGGTTGGTCCAAATTGTTTTGGTACC-TTACGAACACTGCCATCTTTGGTCGGAACCGGTGTGGCATTAGGTTGTCGTGCCGGGGAGGTCCATCGTTTACTGTGAAAAAATTAGAGTGTTC-AAAGCAGGCTTATGCCGTTGAATAGATTAGCATGGAATAATGAGATAGGACCTTGGTACTATTTTGTTGGTTTG-TGCACCG-AGGTAATGATTAATAGGGACAGTTGGGGGTATTCGTATTCCATTGTCAGAGGTGAAATTCTTGGATTTTTGGAAGACGAACTACTGCGAAAGCATTTA-CCAAGGATGTTTTCATTAATCAAGAACGAAAGTTAGGGGATCGAAGATGATTAGATACCATCGTAGTC
>054_Stephanodiscus_minutulus_Y98-1_DQ514844
AAAACATTCCAAGGTCCTGCTACAGGTATCGTTGTAGAGCGTGAACGTTTAAACAAATATGGTACTCCTTTATTAGGTGCTACTGTAAAACCTAAATTAGGTCTTTCTGGTAAAAACTACGGTCGTGTAGTTTATGAAGGTTTAAAAGGTGGTTTAGACTTCTTAAAAGATGATGAAAACATTAACTCTCAACCATTTATGCGTTGGAGAGAACGTTTCTTAAATTGTTTAGAAGGTATTAACCGTGCATCTGCTGCAACTGGTGAAGTTAAAGGTTCTTACTTAAACATCACTGCTGCTACGATGGAAGAAGTATACAAACGTGCTGAGTATGCTAAAGCAATCGGTTCTGTAGTTGTTATGATCGATTTAGTTATGGGTTATACTGCAATTCAATCAATTGCATACTGGGCTCGTGAAAATGATATGCTTTTACATTTACACCGTGCTGGTAACTCTACTTACGCGCGTCAAAAAAACCATGGTATTAACTTCCGCGTTATCTGTAAATGGATGCGTATGTCAGGTGTAGATCATATCCACGCTGGTACAGTTGTTGGTAAATTAGAAGGTGATCCTTTAATGATTAAAGGTTTCTACGATGTATTACGTTTAACTGAATTAGAAGTTAACTTACCTTTTGGTATCTTCTTCGAAATGGATTGGGCTAGTTTACGTCGTTGTATGCCAGTAGCTTCTGGTGGTATCCACTGTGGTCAAATGCATCAATTAATTCACTATTTAGGTGATGATGTTGTATTACAATTCGGTGGTGGTACTATTGGTCACCCTGATGGTATCCAAGCTGGTGCTACAGCAAACCGCGTTGCTTTAGAAGCAATGGTATTAGCTCGTAACGAAGGATCTGATTACTTCAATAACCAAGTAGGTCCTCAAATCTTACGTGATGCAGCTAAAACATGTGGTCCTTTACAAACAGCTTTAGATTTATGGAAAAAGCTCGTAGTTGGATTTCTGGCAGGAGCGACCGGTCG-CGCACTCTGTGCGTGAACTTGGCTGTCTCTGGCCATCCTTGGGGAGATCCTGTTTGGCATTAAGTTGTCGGGCAGGGGATACCCATCGTTTACTGTGAAAAAATTAGAGTGTTT-AAAGCAGGCTTATGCCGTTGAATATATTAGCATGGAATAATAAGATAGGACTTCGGAACTATTTTGTTGGTTTG-CGTTACG-AAGTAATGATTAATAGGGACAGTTGGGGGTATTCGTATTCCGTTGTCAGAGGTGAAATTCTTGGATTTCCGGAAGACGAACTACTGCGAAAGCATTTA-CCAAGGATGTTTTCATTAATCAAGAACGAAAGTTAGGGGATCGAAGATGATTAGATACCATCGTAGTC
>055_Stephanodiscus_hantzschii_WTC21_DQ514842
AAAACATTCCAAGGCCCTGCTACAGGTATCGTTGTAGAGCGTGAACGTTTAAACAAATATGGTACTCCTTTATTAGGTGCTACTGTAAAACCTAAATTAGGTCTTTCTGGTAAAAACTACGGTCGTGTAGTTTATGAAGGTTTAAAAGGTGGTTTAGACTTCTTAAAAGATGATGAAAACATTAACTCTCAACCATTTATGCGTTGGAGAGAACGTTTCTTAAATTGTTTAGAAGGTATTAACCGTGCATCTGCTGCAACTGGTGAAGTTAAAGGTTCTTACTTAAACATCACTGCTGCTACGATGGAAGAAGTATACAAACGTGCTGAGTATGCTAAAGCAATCGGTTCTGTAGTTGTTATGATCGATTTAGTTATGGGTTATACTGCAATTCAATCAATTGCATACTGGGCTCGTGAAAATGATATGCTTTTACATTTACACCGTGCTGGTAACTCTACTTACGCGCGTCAAAAAAACCATGGTATTAACTTCCGCGTTATCTGTAAATGGATGCGTATGTCAGGTGTAGATCACATCCACGCTGGTACAGTTGTTGGTAAATTAGAAGGTGATCCTTTAATGATTAAAGGTTTCTACGATGTATTACGTTTAACTGAATTAGAAGTTAACTTACCTTTTGGTATCTTCTTCGAAATGGATTGGGCTAGTTTACGTCGTTGTATGCCAGTAGCTTCTGGTGGTATCCACTGTGGTCAAATGCATCAATTAATTCACTATTTAGGTGATGATGTTGTATTACAATTCGGTGGTGGTACTATTGGTCACCCTGATGGTATCCAAGCTGGTGCTACAGCAAACCGCGTTGCTTTAGAAGCAATGGTATTAGCTCGTAACGAAGGATCTGATTACTTCAATAACCAAGTAGGTCCTCAAATCTTACGTGATGCAGCTAAAACATGTGGTCCTTTACAAACAGCTTTAGATTTATGGAAAAAGCTCGTAGTTGGATTTCTGGCAGGAGCGACCGGTCG-CGCACTATGTGCGTGAACTTGGCTGTCTCTGGCCATCCTTGGGGAGATCCTGTTTGGCATTAAGTTGTCGGGCAGGGGATACCCATCGTTTACTGTGAAAAAATTAGAGTGTTT-AAAGCAGGCTTATGCCGTTGAATATATTAGCATGGAATAATAAGATAGGACTTCGGAACTATTTTGTTGGTTTG-CGTTACG-AAGTAATGATTAATAGGGACAGTTGGGGGTATTCGTATTCCGTTGTCAGAGGTGAAATTCTTGGATTTCCGGAAGACGAACTACTGCGAAAGCATTTA-CCAAGGATGTTTTCATTAATCAAGAACGAAAGTTAGGGGATCGAAGATGATTAGATACCATCGTAGTC
>056_Skeletonema_menzellii_CCMP787_DQ514821
AAAACATTCCAAGGTCCTGCTACAGGTATCGTTGTAGAACGTGAACGTTTAAACAAATATGGTACTCCATTATTAGGTGCAACTGTAAAACCTAAATTAGGTCTTTCTGGTAAAAACTATGGTCGTGTAGTTTATGAAGGTTTAAAAGGTGGTTTAGACTTCTTAAAAGATGATGAAAACATTAACTCTCAACCATTCATGCGTTGGAGAGAACGTTTCTTAAACTGTATGGAAGGTATTAACCGTGCATCAGCTGCAACTGGTGAAGTTAAAGGTTCTTACTTAAACATTACAGCTGCAACAATGGAAGAAGTATACAAACGTGCTGAGTATGCTAAAGCTGTTGGTTCTATCGTTGTTATGATCGATTTAGTAATGGGTTACACTGCAATTCAATCAATTGCATTATGGGCTCGTGAAAATGATATGTTATTACACTTACACCGTGCTGGTAACTCTACATACGCTCGTCAAAAGAATCATGGTATTAACTTCCGTGTTATCTGTAAATGGATGCGTATGTCTGGTGTAGATCACATCCACGCTGGTACAGTTGTTGGTAAGTTAGAAGGTGATCCTTTAATGATTAAAGGTTTCTACGATATCTTACGTTTAACTGAATTAGAAGTTAACTTACCTTACGGTATCTTCTTTGAAATGGATTGGGCTAGTTTACGTCGTTGTATGCCAGTAGCTTCTGGTGGTATCCACTGTGGTCAAATGCACCAATTAATTCACTATTTAGGTGATGATGTTGTATTACAATTCGGTGGTGGTACAATTGGTCACCCTGATGGTATCCAAGCTGGTGCTACAGCAAACCGTGTTGCTTTAGAATCAATGGTATTAGCTCGTAACGAAGGTGTTGATTACTTCAACCCACAAGTAGGTCCTCAAATCTTACGTGATGCAGCTAAAACATGTGGTCCTTTACAAACAGCTTTAGATTTATGGAAAAAGCTCGTAGTTGGATTTCTGGCAGGAATGAGTGGCCA-CACACAATGTGTGTGAGCTTACTCGTTTC--GCCATCCTTGGTGAGATCCTATTTGGCATTAAGTTGTCGGGTAGGGGATAACCATCGTTTACTGTGAAAAAATTAGAGTGTTT-AAAGCAGGCTTATGCCGTTGAATATATTAGCATGGAATAATAAGATAGGACTTTGGATCTATTTTGTTGGTTTG-CGAGTCA-AAGTAATGATTAATAGGGACAGTTGGGGGTATTCGTATTTCATTGTCAGAGGTGAAATTCTTGGATTTCTGAAAGACGAACTACTGCGAAAGCATTTA-CCAAGGATGTTTTCATTAATCAAGAACGAAAGTTAGGGGATCGAAGATGATTAGATACCATCGTAGTC
>104_Fallacia_cf._forcipata_Fallacia8_EF143289
AAAACATTCCAAGGTCCAGCGACAGGGATTATTGTAGAACGTGAGCGTTTAAACAAATACGGTGTTCCATTATTAGGTGCAACAGTAAAACCAAAATTAGGTTTATCTGGTAAAAACTACGGTCGTGTAGTATACGAAGGTTTAAAAGGTGGTTTAGACTTCTTAAAAGATGATGAGAATATTAACTCTCAACCATTCATGCGTTGGAnAGAGCGTTTCTTATACTGTATGGAAGGTATTAACCGTGCTACTGCAGCTACAGGTGAAGTTAAAGGTTCATACTTAAACATTACTGGTGCTACTATGGAAGACGTTTACCAACGTGCCGAGTACGCTAAAGCAGTAGGTTCTGTAGTTGTAATGATCGATTTAGTTATGGGTTACACAGCAATCCAAAGTATTGCTATTTGGGCTCGTAATAATGATATGGTTTTACATTTACACCGTGCTGGTAACTCTACTTACGCTCGTCAAAAAAATCATGGTATTAACTTCCGTGTTATTTGTAAATGGATGCGTATGTCTGGTGTAGATCATATCCACGCTGGTACAGTTGTTGGTAAATTAGAAGGTGATCCTTTAATGATTAAAGGTTTCTACGATGTTTTAAGAGAAGTACACTTAAATGTTAACTTACCATTCGGTATCTTCTTCGAAATGAGTTGGGCTAGTTTACGTAAATGTATGCCTGTTGCTTCTGGTGGTATCCACTGTGGTCAAATGCACCAATTAATTCATTACTTAGGTGATGATGTAGTATTACAATTCGGTGGTGGTACAATTGGTCACCCTGATGGTATTCAAGCCGGTGCTACAGCTAACCGTGTTGCTTTAGAAGCAATGGTATTAGCTCGTAACGAAGGTATTGACTTCTTCAATAGCGATATTGGTCCACGCATCTTACGTGATGCTGCTAGAACATGTGGTCCTTTACAAACAGCTTTAGATTTATGGAAAAAGCTCGTAGTTGGATTTGTGGCTTCCTCTTGCGGTC--CGTACTA---TTCGGTGC-TGTGGGAGGTG--CCATCCTTGGGTGGAACCTGTGTGGCATTAGGTTGTCGCGCTGGGGATGCCCATCGTTTACTGTGAAAAAATTAGAGTGTTC-AAAGCAGGCTTACGCCGTTGAATATATTAGCATGGAATAATAAGATAGGACCTTGGTACTATTTTGTTGGTTTG-CGCACCG-AGGTAATGATTAATAGGGACAGTTGGGGGTATTCGTATTCCATTGTCAGAGGTGAAATTCTTGGATTTTTGGAAGACGAACTACTGCGAAAGCATTTA-CCAAGGATGTTTTCATTAATCAAGAACGAAAGTTAGGGGATCGAAGATGATTAGATACCATCGTAGTC
>301_Diprora_haenaensis_8296-Dipr001_KC954572
AAAACATTCCAAGGTCCAGCTACTGGTATTATTGTAGAACGCGAACGTTTAAACAAATATGGTACTCCATTATTAGGTGCTACAGTAAAACCAAAATTAGGTTTATCTGGTAAAAATTATGGTCGTGTAGTATACGAAGGTTTAAAAGGCGGTTTAGATTTTTTAAAAGATGACGAAAACATTAATTCGCAGCCGTTTATGCGTTGGAGAGAACGTTTCTTAAACTGTATGGAAGGTATTAACCGTGCTTCTGCAGCTACAGGTGAGGTAAAAGGTTCTTACTTAAACATCACTGCTGGAACTATGGAAGAAGTTTACAAACGTGCAGAGTACGCCAAAGCTGTTGGTTCTGTAGTCGTTATGATCGATTTAGTTATGGGTTATACAGCAATTCAATCTTCTGCTATTTGGGCTCGTAATAACGACATGATATTACACTTACACCGTGCAGGTAACTCTGCTTATGCTCGTCAAAAAAACCACGGTATTAATTTCCGTGTAATTTGTAAATGGATGCGTATGTCTGGTGTAGATCATATCCACGCTGGTACAGTTGTTGGTAAACTAGAAGGTGATCCTTTAATGATTAAAGGTTTTTATGATGTTTTACGTAGAACAAACTTAGACGTTAACTTACCATTTGGTATTTTCTTCGAAATGACATGGGCGAGTTTACGCAAATGTATGCCAGTTGCTTCGGGTGGTATTCACTGTGGTCAAATGCACCAATTAGTTCACTATTTAGGTGATGACGTAGTATTACAATTCGGTGGTGGTACAATTGGTCACCCTGATGGTATCCAAGCGGGTGCCACAGCTAACCGTGTTGCTTTAGAATCAATGATTTTAGCTCGTAACGAAGGTATTGATTACTTCAATAGCCAAGTTGGTCCACAAATTTTACGAGATGCAGCGAGAACATGTGGTCCGTTACAAACTGCTTTAGATTTATGGAAAAAGCTCGTAGTTGGATTTGTGGC-GGCTCACGCGGTC----CGTCTTTTGAGGGTACT--GCCGTGAGCGGCCATCCTTGGGTGGAATTTGTGTGGCATTnAGTTGTCGCGCAGGGGATGCCCATCGTTTACTGTGAAAAAATTAGAGTGTTC-AAAGCAGGCTTTTGCCGTTGAATATATTAGCATGGAATAATGAGATAGGACCTTGGTACTATTTTGTTGGTTTG-CGCACCG-AGGTAATGATTAATAGGGACAGTTGGGGGTATTCGTATTCCATTGTCAGAGGTGAAATTCTTGGATTTCTGGAAGACGAACTACTGCGAAAGCATTTA-CCAAGGATGTTTTCATTAATCAAGAACGAAAGTTAGGGGATCGAAGATGATTAGATACCATCGTAGTC
>303_Sellaphora_lanceolata_BLA13_EF143305
AAAACATTCCAAGGTCCAGCTACTGGTATCGTTGTAGAACGTGAGCGTTTAAACAAATACGGTACTCCATTATTAGGTGCTACAGTAAAACCAAAATTAGGTTTATCTGGTAAAAACTATGGTCGTGTAGTATACGAAGGTTTAAAAGGTGGTTTAGACTTCTTAAAAGATGACGAAAACATTAACTCTCAACCATTCATGCGTTGGAGAGAACGTTTCTTATACTGTATGGAAGGTATTAACCGTGCTTCTGCAGCTACAGGTGAAACTAAAGGTTCTTACCTAAACATCACTGCTGGTACTATGGAAGAAGTTTACAAACGTGCAGATTACGGTAAAGCAATTGGTTCTATCGTTGTTATGATCGACTTAGTTATGGGTTACACAGCAATTCAAAGTGCTGCTATCTGGGCTCGTGAAAACGATATGCTTTTACACTTACACCGTGCAGGTAACTCTGCTTACGCTCGTCAAAAAAATCATGGTATTAACTTCCGTGTAATCTGTAAATGGATGCGTATGTCTGGTGTAGATCATATCCACGCTGGTACAGTTGTTGGTAAATTAGAAGGTGATCCTTTAATGATTAAAGGTTTCTACGACGTTTTACGTAGAACAACTTTAGACGTTAACTTACCATACGGTATCTTCTTTGAAATGACATGGGCTAGTTTACGTAAATGTATGCCTGTTGCATCTGGTGGTATTCACTGTGGTCAAATGCACCAATTAATTCACTACTTAGGTGATGACGTTGTATTACAATTCGGTGGTGGTACAATTGGTCACCCTGATGGTATTCAAGCAGGTGCTACAGCTAACCGTGTTGCTTTAGAAGCAATGATATTAGCTCGTAACGAAGGTGTTGATTTCTTCAACAGCCAAGTTGGTCCACAAATTTTACGTGACGCAGCTAGAACATGTGGTCCATTACAAACTGCTTTAGATTTATGGAAAAAGCTCGTAGTTGGATTTTTGGTTT-CACGTGCGGTCC----AAATGTTTTTGGTGCTGCGTGGTGGA--GCCATCCCTGGGTGGAATCTGTGTGGCATTAGGTTGTCGTGCAGGGGATGCCCATCGTTTACTGTGAAAAAATTAGAGTGTTC-AAAGCAGGCTTATGCCGTTGAATATATTAGCATGGAATAATGAGATAGGACCTTGGTACTATTTTGTTGGTTTG-CGCACCG-AGGTAATGATTAATAGGGACAGTTGGGGGTATTCGTATTCCATTGTCAGAGGTGAAATTCTTGGATTTTTGGAAGACGAACTACTGCGAAAGCATTTA-CCAAGGATGTTTTCATTAATCAAGAACGAAAGTTAGGGGATCGAAGATRATTAGATACCATCGTAGTC
>304_Sellaphora_seminulum_clone_TCC461_KC736613
AAAACATTCCAAGGTCCAGCTACTGGTATCGTTGTAGAACGTGAACGTTTAAACAAATACGGTACTCCATTACTAGGTGCTACAGTAAAACCAAAATTAGGTTTATCTGGTAAAAACTATGGTCGTGTAGTATACGAAGGTTTAAAAGGTGGTTTAGACTTCTTAAAAGATGACGAAAACATTAACTCTCAACCTTTCATGCGTTGGAGAGAGCGTTTCTTATACTGTATGGAAGGTATTAACCGTGCTTCAGCTGCTACAGGTGAAGTTAAAGGTTCTTACTTAAACATCACAGCTGGTACAATGGAAGAAGTTTATGCACGTGCAGAATATGCAAAAGCAGTTGGTTCTGTAATCGTTATGATCGACTTAGTTATGGGTTATACAGCAATTCAAAGTGCTGCTATTTGGTCTCGTAACAACGATATGATTTTACACTTACACCGTGCAGGTAACTCTACTTACGCTCGTCAAAAAAATCATGGTATTAACTTCCGTGTTATTTGTAAATGGATGCGTATGGCTGGTGTAGATCACATCCACGCTGGTACAGTTGTTGGTAAATTAGAAGGTGATCCTTTAATGATTAAAGGTTTCTACGATACTTTACGTAGAACTACTTTAGACGTTAACTTACCATATGGTATTTTCTTCGAAATGACATGGGCTAGTTTACGTAAATGTATGCCTGTTGCATCAGGTGGTATTCACTGTGGTCAAATGCACCAATTAGTTCATTACTTAGGTGATGATGTAGTATTACAATTTGGTGGTGGTACTATTGGTCACCCAGATGGTATTCAAGCAGGTGCTACAGCTAACCGTGTTGCTTTAGAAGCAATGATTTTAGCTCGTAACGAAGGTGTTGACTACTTCAATAACCAAGTTGGTCCACAAATTTTACGTGACGCAGCTAGAACATGTGGTCCTTTACAAACTGCTTTAGATTTATGGAAAAAGCTCGTAGTTGGATTTGTGGCGGCGGGC-GCGGTC--CGGAGTT--TTCCGGTGC-TGCGCGGCGCG-GCCATCCTTGGGTGGAGCCTGCGTGGCATTAAGTTGTCGCGTAGGGGATGCCCATCGTTTACTGTGAAAAAATTAGAGTGTTC-AAAGCAGGCTTACGCCGTTGAATATATTAGCATGGAATAATGAGATAGGACCTTGGTACTATTTTGTTGGTTTG-CGCACCG-AGGTAATGGTTAATAGGGACAGTTGGGGGTATTCGTATTCCATTGTCAGAGGTGAAATTCTTGGATTTTTGGAAGACGAACTACTGCGAAAGCATTTA-CCAAGGATGTTTTCATTAATCAAGAACGAAAGTTAGGGGATCGAAGATGATTAGATACCATCGTAGTC
>501_Sellaphora_auldreekie_DUN1_EF143276
AAAACATTCCAAGGTCCAGCTACTGGTATCGTTGTAGAGCGTGAGCGTTTAAACAAATACGGTACTCCATTATTAGGTGCTACAGTAAAACCAAAATTAGGTTTATCTGGTAAAAACTATGGTCGTGTAGTATACGAAGGTTTAAAAGGTGGTTTAGACTTCTTAAAAGATGACGAAAACATTAACTCTCAACCATTCATGCGTTGGAGAGAGCGTTTCTTATACTGTATGGAAGGTATTAACCGTGCTTCTGCAGCTACAGGTGAAGTTAAAGGTTCTTACTTAAACTTCACTGCTGGTACTATGGAAGAAGTTTACAAACGTGCAGAATACGGTAAAGCAGTAGGTTCTGTAATTGTTATGATCGACTTAGTAATGGGTTACACAGCAATTCAAAGTGCTGCAATCTGGGCTCGTGATAATGACATGCTTTTACACTTACACCGTGCAGGTAACTCTACTTACGCTCGTCAAAAGAACCATGGTATTAACTTCCGTGTAATCTGTAAATGGATGCGTATGGCTGGTGTAGACCATATCCACGCTGGTACAGTTGTTGGTAAATTAGAAGGTGATCCTTTAATGATTAAAGGTTTCTACGATACTTTACGTAGAACAACTTTAGACGTTAACTTACCATACGGTATCTTCTTCGAAATGACATGGGCTAGTTTACGTAAATGTATGCCTGTTGCATCAGGTGGTATCCACTGTGGTCAAATGCACCAATTAGTTCATTACTTAGGTGATGACGTAGTATTACAATTTGGTGGTGGTACAATTGGTCACCCTGATGGTATTCAAGCAGGTGCTACTGCTAACCGTGTTGCTTTAGAAGCAATGATCTTAGCTCGTAACGAAGGTGTTGATTACTTCAACAGCCAAGTTGGTCCACAAATTTTACGTGATGCAGCTAGAACATGTGGTCCATTACAAACTGCTTTAGATTTATGGAAAAAGCTCGTAGTTGGATTTGTGGTTT-CAGGTGCGGTCC---AAAATTTTTTGG-TACTGCATGTTGGA--GCCATCCTTGGGTGGAATCTGTGTGGCATTAGGTTGTCGCGCAGGGGATGCCCATCGTTTACTGTGAAAAAATTAGAGTGTTC-AAAGCAGGCTTATGCCGTTGAATATATTAGCATGGAATAATGAGATAGGACCTTGGTACTATTTTGTTGGTTTG-CGCACCG-AGGTAATGATTAACAGGGACAGTTGGGGGTATTCGTATTC-ATTGTCAGAGGTGAAATTCTTGGATTTTTGGAAGACGAACTACTGCGAAAGCATTTA-CCAAGGATGTTTTCATTAATCAAGAACGAAAGTTAGGGGATCGAAGATGATTAGATACCATCGTAGTC
>502_Sellaphora_cf._minima_BM42_EF143279
AAAACATTCCAAGGTCCAGCAACTGGGATTGTTGTAGAACGTGAGCGTTTAAACAAATACGGTACTCCATTATTAGGTGCTACAGTAAAACCAAAATTAGGTTTATCTGGTAAAAACTATGGTCGTGTAGTATACGAAGGTTTAAAAGGTGGTTTAGACTTCTTAAAAGATGATGAAAACATTAACTCTCAACCATTTATGCGTTGGAGAGAGCGTTTCTTATACTGTATGGAAGGTATTAACCGTGCTTCTGCAGCTACAGGTGAAACGAAAGGTTCTTACTTAAACATCACTGCTGGTACTATGGAAGAAGTTTACGAACGTGCAGAATACGGTAAAGCAGTTGGTTCTGTAATCGTGATGATCGACTTAGTTATGGGTTACACAGCAATTCAATCTGCTGCGATTTGGGCTCGTAACAACGACATGCTTTTACACTTACACCGTGCAGGTAACTCTACTTACGCTCGTCAAAAAAACCATGGTATTAACTTCCGTGTAATTTGTAAATGGATGCGTATGTCAGGTGTAGACCATATCCACGCTGGTACAGTGGTTGGAAAATTAGAAGGTGATCCTTTAATGATTAAAGGTTTCTACGATGTTTTACGTAGAACAACTTTAGATGTTAACTTACCGTACGGTATCTTCTTTGAAATGACATGGGCTAGTTTACGTAAATGTATGCCTGTTGCTTCTGGTGGTATCCACTGTGGTCAAATGCACCAATTAGTTCACTACTTAGGTGATGACGTAGTATTACAATTCGGTGGTGGTACAATTGGTCACCCTGATGGTATTCAAGCAGGTGCTACAGCAAACCGTGTTGCTTTAGAAGCAATGATTTTAGCTCGTAACGAAGGCGTTGATTACTTCAACAACCAAGTTGGTCCTCAAATCTTACGCGATGCAGCTAGAACATGTGGTCCATTACAAACTGCTTTAGATTTATGGAAAAAGCTCGTAGTTGGATTTGTGGTTC-GTTGCATGGTCCCAGCAAATTGTTG-GGTGCCGTTGCGAGGA--GCCATCCTTGGGTGGAATCTGTGTGGCATTAGGTTGTCGCGCAGGGGATGCCCATCGTTTACTGTGAAAAAATTAGAGTGTTC-AAAGCAGGCTTATGCCGTTGAATATATTAGCATGGAATAATGAGATAGGACCTTGGTACTATTTTGTTGGTTTG-CGCACCG-AGGTAATGATTAATAGGGACAGTTGGGGGTATTCGTATTCCATTGTCAGAAGTGAAATTCTTGGATTTCTGGAAGACGAACTACTGCGAAAGCATTTA-CCAAGGATGTTTTCATTAATCAAGAACGAAAGTTAGGGGATCGAAGATGATTAGATACCATCGTAGTC
>503_Sellaphora_blackfordensis_BLA6_EF143282
AAAACATTCCAAGGTCCAGCTACAGGTATTATTGTAGAACGTGAGCGTTTAAACAAATATGGTACTCCATTATTAGGTGCTACAGTAAAACCAAAATTAGGTTTATCTGGTAAAAACTATGGTCGTGTAGTATACGAAGGTTTAAAAGGTGGTTTAGACTTCTTAAAAGATGACGAAAACATTAACTCTCAACCATTCATGCGTTGGAGAGAACGTTTCTTATACTGTATGGAAGGTATTAACCGTGCTTCTGCAGCTACAGGTGAAGTTAAAGGTTCTTACTTAAACATCACTGCTGGTACTATGGAAGAAGTTTACAAACGTGCAGAATACGCTAAAGCAGTTGGTTCTATAGTTGTTATGATCGACTTAGTAATGGGTTACACAGCAATTCAAAGTTGTGCTCTTTGGGCTCGTGACAACGACATGCTTTTACATTTACACCGTGCAGGAAACTCTACTTACGCTCGTCAAAAGAATCATGGTATTAACTTCCGTGTAATCTGTAAATGGATGCGTATGTCTGGTGTAGATCATATCCACGCTGGTACAGTTGTTGGTAAATTAGAAGGTGATCCTTTAATGATTAAAGGTTTCTACGATGTTTTACGTAGAACAACTTTAGACGTTAACTTACCATACGGTATCTTCTTTGAGATGACATGGGCTAGTTTACGTAAATGTATGCCTGTTGCATCTGGTGGTATTCACTGTGGTCAAATGCACCAATTAATTCACTACTTAGGTGATGACGTAGTATTACAATTCGGTGGTGGTACAATTGGTCACCCAGATGGTATTCAAGCAGGAGCTACAGCTAACCGTGTTGCTTTAGAAGCAATGATCTTAGCTCGTAACGAAGGTGTTGATTATTTCAACAACCAAGTTGGTCCGCAAATTTTACGTGATGCCGCTAGAACATGTGGTCCATTACAAACTGCTTTAGATTTATGGAAAAAGCTCGTAGTTGGATTTGTGGTTG-CAGATGCGGTTC---CGAAATGTTTTGGTGCTGCATGTTGCA--GCCATCCTTGGGTGGAATCTGTGTGGCATTAGGTTGTCGTGCAGGGGATGCCCATCGTTTACTGTGAAAAAATTAGAGTGTTC-AAAGCAGGCTTATGCCGTTGAATATATTAGCATGGAATAATGAGATAGGACCTTGGTACTATTTTGTTGGTTTG-CGCACCG-AGGTAATGATTAATAGGGACAGTTGGGGGTATTCGTATTCCATTGTCAGAGGTGAAATTCTTGGATTTTTGGAAGACGAACTACTGCGAAAGCATTTA-CCAAGGATGTTTTCATTAATCAAGAACGAAAGTTAGGGGATCGAAGATGATTAGATACCATCGTAGTC
>504_Sellaphora_pupula_THR7_EF143302
AAAACATTCCAAGGTCCAGCTACAGGTATTATTGTAGAACGTGAGCGTTTAAACAAATACGGTACTCCATTATTAGGTGCTACAGTAAAACCAAAATTAGGTTTATCTGGTAAAAACTATGGTCGTGTAGTATACGAAGGTTTAAAAGGTGGTTTAGACTTCTTAAAAGATGACGAAAACATTAACTCTCAACCATTCATGCGTTGGAGAGAACGTTTCTTATACTGTATGGAAGGTATTAACCGTGCTTCTGCAGCTACAGGTGAAGTTAAAGGTTCTTACTTAAACATCACTGCTGGTACTATGGAAGAAGTTTACAAACGTGCAGAATACGCTAAAGCAGTTGGTTCTATAGTTGTTATGATCGATTTAGTAATGGGTTACACAGCAATTCAAAGTTCTGCTCTTTGGGCTCGTGAAAACGACATGCTTTTACATTTACACCGTGCAGGAAACTCTACTTACGCTCGTCAAAAGAATCATGGTATTAACTTCCGTGTAATCTGTAAATGGATGCGTATGTCTGGTGTAGACCATATCCACGCTGGTACAGTTGTTGGTAAATTAGAAGGTGATCCTTTAATGATTAAAGGTTTCTACGATGTTTTACGTAGAACAATTTTAGACGTTAACTTACCATACGGTATCTTCTTTGAGATGACATGGGCTAGTTTACGTAAATGTATGCCTGTTGCATCTGGTGGTATTCACTGTGGTCAAATGCACCAATTAATTCACTACTTAGGTGATGACGTAGTATTACAATTCGGTGGTGGTACAATTGGTCACCCAGATGGTATTCAAGCAGGAGCTACAGCTAACCGTGTTGCTTTAGAAGCAATGGTCGTAGCTCGTAACGAAGGTGTTGATTATTTCAACAACCAAGTTGGTCCGCAAATTTTACGTGATGCCGCTAGAACATGTGGTCCATTACAAACTGCTTTAGATTTATGGAAAAAGCTCGTAGTTGGATTTKTGGTTG-CAGGTGCGGTTC---CGAAATGTTTTGGTTCTGCACGTTGCA--GCCATCCTTGGGTGGAATCTGTGTGGCATTAGGTTGTCGTGCAGGGGATGCCCATCGTTTACTGTGAAAAAATTAGAGTGTTC-AAAGCAGGCTTATGCCGTTGAATATATTAGCATGGAATAATGAGATAGGACCTTGGTACTATTTTGTTGGTTTG-CGCACCG-AGGTAATGATTAATAGGGACAGTTGGGGGTATCTGTATTCCATTGTCAGAGGTGAAATTCTTGGATTTTTGGAAGACGAACTACTGCGAAAGCATTTA-CCAAGGATGTTTTCATTAATCAAGAACGAAAGTTAGGGGATCGAAGATGATTAGATACCATCGTAGTC
>505_Sellaphora_laevissima_THR1_EF143263
AAAACATTCCAAGGTCCAGCTACTGGTATCATTGTAGAGCGTGAGCGTTTAAACAAATACGGTACTCCATTATTAGGTGCTACAGTAAAACCAAAATTAGGTTTATCTGGTAAAAACTATGGTCGTGTAGTATACGAAGGTTTAAAAGGTGGTTTAGACTTCTTAAAAGATGACGAAAACATTAACTCTCAACCATTTATGCGTTGGAGAGAACGTTTCTTATACTGTATGGAAGGTATTAACCGTGCTGCTGCAGCTACAGGTGAAGTTAAAGGTTCTTACTTAAACATCACTGCTGGTACTATGGAAGAAGTTTACAAACGTGCAGAATACGGTAAAGCAGTTGGTTCTGTAGTCGTTATGATCGACTTAGTTATGGGTTACACAGCAATTCAAAGTGCTGCTATCTGGGCTCGTGATAATGACATGCTTTTACACTTACACCGTGCAGGTAACTCTACTTACGCTCGTCAAAAAAACCATGGGATTAACTTCCGTGTTATTTGTAAATGGATGCGTATGTGTGGTGTAGACCATATCCACGCTGGTACAGTTGTTGGTAAATTAGAAGGTGATCCTTTAATGATTAAAGGTTTCTACGATGTTTTACGTAAAACAACTTTAGACGTTAACTTACCATACGGTATCTTCTTTGAAATGACATGGGCTAGTTTACGTAAATGTATGCCTGTTGCATCTGGTGGTATCCACTGTGGTCAAATGCACCAATTAATTCATTACTTAGGTGATGACGTAGTATTACAATTCGGTGGTGGTACAATTGGTCACCCTGATGGTATTCAAGCAGGTGCTACAGCTAACCGTGTTGCTTTAGAAGCAATGGTCGTAGCTCGTAACGAAGGTGTTGACTACTTCAACAACCAAGTTGGTCCACAAATTTTACGTGATGCAGCGAGAACATGTGGTCCTTTACAAACTGCTTTAGACTTATGGAAAAAGCTCGTAGTTGGATTTGTGGC---GGCATGTG-CGGCTCCAAAATGTTTTGGTGCTGTCGCGTGCA--GCCATCCTTGGGTGGAACCTGTGTGGCATTAGGTTGTCGTGCAGGGGATGCCCATCGTTTACTGTGAAAAAATTAGAGTGTTC-AAAGCAGGCTTATGCCGTTGAATATATTAGCATGGAATAATGAGATAGGACCTTGGTACTATTTTGTTGGTTTG-CGCACCG-AGGTAATGATTAATAGGGACAGTTGGGGGTATCCGTATTCCATTGTCAGAGGTGAAATTCTTGGATTTTTGGAAGACGAATTACTGCGAAAGCATTTA-CCAAGGATGTTTTCATTAATCAAGAACGAAAGTTAGGGGATCGAAGATGATTAGATACCATCGTAGTC
>506_Sellaphora_laevissima_THR4_EF143309
AAAACATTCCAAGGTCCAGCTACTGGTATCATTGTAGAGCGTGAGCGTTTAAACAAATACGGTACTCCATTATTAGGTGCTACAGTAAAACCAAAATTAGGTTTATCTGGTAAAAACTATGGTCGTGTAGTATACGAAGGTTTAAAAGGTGGTTTAGACTTCTTAAAAGATGACGAAAACATTAACTCTCAACCATTTATGCGTTGGAGAGAACGTTTCTTAAACTGTATGGAAGGTATTAACCGTGCTTCTGCAGCTACAGGTGAAGTTAAAGGTTCTTACTTAAACATCACTGCTGCTACTATGGAAGAAGTTTACAAACGTGCAAACTACGCTAAAGCTGTTGGTTCTATAGTCGTTATGATCGACTTAGTTATGGGTTACACAGCAATTCAAAGTGCTGCTATCTGGGCTCGTGAAAATGACATGCTTTTACATTTACACCGTGCAGGTAACTCTACTTACGCTCGTCAAAAAAACCATGGTATTAACTTCCGTGTTATTTGTAAATGGATGCGTATGTCTGGTGTAGATCACATCCACGCTGGTACAGTTGTTGGTAAATTAGAAGGTGATCCTTTAATGATTAAAGGTTTCTACGACACTTTACGTAGAACAACTTTAGACGTTAACTTACCATACGGTATCTTCTTTGAAATGACATGGGCTAGTTTACGTAAATGTATGCCTGTTGCATCTGGTGGTATCCACTGTGGTCAAATGCACCAATTAATTCACTACTTAGGTGATGACGTAGTATTACAATTCGGTGGTGGTACAATTGGTCACCCTGATGGTATTCAAGCAGGTGCTACAGCTAACCGTGTTGCTTTAGAAGCAATGGTAGTAGCTCGTAACGAAGGTCTTGACTACTTCAACAACCAAGTTGGTCCACAAATTTTACGTGATGCAGCTAGAACATGTGGTCCTTTACAGACTGCTTTnnnnnnnnnnnnnAAGCTCGTAGTTGGATTTGTGGC---GGCATGTG-CGG-TCCAAAATGTTTTGGTGCTGTCGCGTGCA--GCCATCCTTGGGTGGAACCTGTGTGGCATTAGGTTGTCGTGCAGGGGATGCCCATCGTTTACTGTGAAAAAATTAGAGTGTTC-AAAGCAGGCTTATGCCGTTGAATATATTAGCATGGAATAATGAGATAGGACCTTGGTACTATTTTGTTGGTTTG-CGCACCG-AGGTAATGATTAATAGGGACAGTTGGGGGTATTCGTATTCCATTGTCAGAGGTGAAATTCTTGGATTTTTGGAAGACGAACTACTGCGAAAGCATTTA-CCAAGGATGTTTTCATTAATCAAGAACGAAAGTTAGGGGATCGAAGATGATTAGATACCATCGTAGTC
>507_Sellaphora_pupula_AUS4_EF143317
AAAACATTCCAAGGTCCAGCTACAGGTATTATTGTAGAACGTGAGCGTTTAAACAAATACGGTACTCCATTATTAGGTGCTACAGTAAAACCAAAATTAGGTTTATCTGGTAAAAACTATGGTCGTGTAGTATATGAAGGTTTAAAAGGTGGTTTAGACTTCTTAAAAGATGACGAAAACATTAACTCTCAACCATTCATGCGTTGGAGAGAACGTTTCTTATACTGTATGGAAGGTATTAACCGTGCTTCTGCAGCTACAGGTGAAGTTAAAGGTTCTTACTTAAACATCACTGCTGGTACTATGGAAGAAGTTTACAAACGTGCAGAATACGCTAAAGCAGTTGGTTCTGTAGTTGTTATGATCGACTTAGTAATGGGTTACACAGCAATTCAAAGTTCTGCTCTTTGGGCTCGTGACAACGACATGCTTTTACATTTACACCGTGCAGGAAACTCTACTTACGCTCGTCAAAAGAATCATGGTATTAACTTCCGTGTAATCTGTAAATGGATGCGTATGGCTGGTGTAGACCATATCCACGCTGGTACAGTTGTTGGTAAATTAGAAGGTGATCCTTTAATGATTAAAGGTTTCTACGATGTTTTACGTAGAACAACTTTAGACGTTAACTTACCATACGGTATCTTCTTTGAGATGACATGGGCTAGTTTACGTAAATGTCTACCTGTTGCATCTGGTGGTATTCACTGTGGTCAAATGCACCAATTAGTTCACTACTTAGGTGATGACGTAGTATTACAATTCGGTGGTGGTACAATTGGTCACCCAGATGGTATTCAAGCCGGAGCTACAGCTAACCGTGTTGCTTTAGAAGCAATGATCTTAGCTCGTAACGAAGGTGTTGATTATTTCAACAACCAAGTTGGTCCGCAAATTTTACGTGATGCCGCTAGAACATGTGGTCCATTACAAACTGCTTTAGATTTATGnnnnAAGCTCGTAGTTGGATTTGTGGCTG-CAGATGCGGTTC---CGAAATGTTTTGGTGCTGCATGTTGCA--GCCATCCTTGGGTGGAATCTGTGTGGCATTAGGTTGTCGTGCAGGGGATGCCCATCGTTTACTGTGAAAAAATTAGAGTGTTC-AAAGCAGGCTTATGCCGTTGAATATATTAGCATGGAATAATGAGATAGGACCTTGGTACTATTTTGTTGGTTTG-CGCACCG-AGGTAATGATTAATAGGGACAGTTGGGGGTATTCGTATTCCATTGTCAGAGGTGAAATTCTTGGATTTTTGGAAGACGAACTACTGCGAAAGCATTTA-CCAAGGATGTTTTCATTAATCAAGAACGAAAGTTAGGGGATCGAAGATGATTAGATACCATCGTAGTC
>508_Sellaphora_minima_TCC524_KF959642
AAAACATTCCAAGGTCCAGCGACTGGTATTGTTGTAGAGCGTGAGCGTTTAAACAAATACGGTACTCCATTATTAGGTGCTACAGTAAAACCAAAATTAGGTTTATCTGGTAAAAACTATGGTCGTGTAGTATACGAAGGTTTAAAAGGTGGTTTAGACTTCTTAAAAGATGATGAGAACATTAACTCTCAACCATTCATGCGTTGGAGAGAGCGTTTCTTATACTGTATGGAAGGTATTAACCGTGCTTCTGCAGCTACAGGTGAAACGAAAGGTTCTTACTTAAACATCACTGCTGGTACTATGGAAGAAGTGTACGCACGTGCAGAATACGGTAAAGCAGTTGGTTCTGTAATTGTGATGATCGATTTAGTTATGGGTTACACAGCAATTCAATCTGCTGCAATTTGGTCTCGTAACAACGACATGATTTTACACTTACACCGTGCAGGTAACTCTACTTACGCTCGTCAAAAAAATCATGGTATTAACTTCCGTGTAATTTGTAAATGGATGCGTATGGCAGGTGTAGACCATATCCCCGCTGGTACAGTTGTTGGTAAATTAGAAGGTGATCCTTTAATGATTAAAGGGTTCTACGATACTTTACGTCGAACAACTTTAGATGTTAACTTACCATTCGGTATCTTCTTTGAAATGACATGGGCTAGTTTACGTAAATGTATGCCTGTTGCTTCTGGTGGTATCCACTGTGGTCAAATGCACCAATTAGTTCACTACTTAGGTGATGACGTAGTATTACAATTCGGTGGTGGTACAATTGGTCACCCTGATGGTATTCAAGCAGGTGCTACAGCAAACCGTGTTGCTTTAGAAGCAATGATTTTAGCTCGTAACGAAGGTGTTGATTACTTCAACAACCAAGTTGGTCCTCAAATCTTACGTGATGCAGCTAGAACATGTGGTCCATTACAAACTGCTTTAGATTTATGGAAAAAGCTCGTAGTTGGATTTGTGGTTC-GTTGCGCGGTCCCAATATTATGTTG-GGTGCTGTCGCGAGGA--GCCATCCTTGGGTGGAATCTGTGTGGCATTAGGTTGTCGCGCAGGGGATGCCCATCGTTTACTGTGAAAAAATTAGAGTGTTC-AAAGCAGGCTTATGCCGTTGAATATATTAGCATGGAATAATGAGATAGGACCTTGGTACTATTTTGTTGGTTTG-CGCACCG-AGGTAATGATTAATAGGGACAGTTGGGGGTATTCGTATTCCATTGTCAGAGGTGAAATTCTTGGATTTCTGGAAGACGAACTACTGCGAAAGCATTTA-CCAAGGATGTTTTCATTAATCAAGAACGAAAGTTAGGGGATCGAAGATGATTAGATACCATCGTAGTC
>509_Sellaphora_seminulum_D06_006_KM084937
AAAACATTCCAAGGTCCAGCTACTGGTATCGTTGTAGAACGTGAACGTTTAAACAAATACGGTACTCCATTACTAGGTGCTACAGTAAAACCGAAATTAGGTTTATCTGGTAAAAACTACGGTCGTGTAGTATACGAAGGTTTAAAAGGTGGTTTAGACTTCTTAAAAGATGATGAAAACATTAACTCTCAACCATTTATGCGTTGGAGAGAACGTTTCTTATACTGTATGGAAGGTATTAACCGTGCTTCAGCTGCTACAGGTGAAACTAAAGGTTCTTACTTAAACATCACAGCTGGTACAATGGAAGAAGTTTACGCACGTGCAGAATATGCAAAAGCAGTTGGTTCTGTAATTGTGATGATCGATTTAGTTATGGGTTACACAGCAATTCAAAGTGCTGCTATCTGGTCTCGTAACAACGATATGATTTTACACTTACACCGTGCAGGTAACTCTACTTACGCTCGTCAAAAAAATCATGGTATTAACTTCCGTGTTATTTGTAAATGGATGCGTATGGCTGGTGTAGATCACATCCACGCTGGTACAGTTGTTGGTAAATTAGAAGGTGATCCTTTAATGATTAAnnnnnnnnnnnnnnnnnnnnnnnnnnnnnnnnnnnnnnnnnnnnnnnnnnnnnnnnnnnnnnnnnnnnnnnnnnnnnnnnnnnnnnnnnnnnnnnnnnnnnnnnnnnnnnnnnnnnnnnnnnnnnnnnnnnnnnnnnnnnnnnnnnnnnnnnnnnnnnnnnnnnnnnnnnnnnnnnnnnnnnnnnnnnnnnnnnnnnnnnnnnnnnnnnnnnnnnnnnnnnnnnnnnnnnnnnnnnnnnnnnnnnnnnnnnnnnnnnnnnnnnnnnnnnnnnnnnnnnnnnnnnnnnnnnnnnnnnnnnnnnnnnnnnnnnnnnnnnnnnnnnnnnnnnnnnnnnnnnnnnnnnnnnnnnnnnnnnnnnnnnnnnnnAAGCTCGTAGTTGGATTTGTGGTGC-CACGTGCGGTTC-CGGAATATTTTTCGGTGCTGCGTGGTGGT--GCCATCCTTGGGTGGAATCTGTGTGGCATTAGGTTGTCGCGCAGGGGATGCCCATCGTTTACTGTGAAAAAATTAGAGTGTTC-AAAGCAGGCTTATGCCGTTGAATATATTAGCATGGAATAATAAGATAGGACCTTGGTACTATTTTGTTGGTTTG-CGCACCG-AGGTAATGATTAATAGGGACAGTTGGGGGTATTCGTATTCCATTGTCAGAGGTGAAATTCTTGGATTTCTGGAAGACGAACTACTGCGAAAGCATTTA-CCAAGGATGTTTTCnnnnnnnnnnnnnnnnnnnnnnnnnnnnnnnnnnnnnnnnnnnnnnnnnnnnnn
>510_Sellaphora_sp._KEL-2015_JAR35_4FRUN6_KM999065
AAAACATTCCAAGGTCCAGCTACAGGTATTATTGTAGAGCGTGAGCGTTTAAACAAATACGGTACTCCATTATTAGGTGCTACAGTAAAACCAAAATTAGGTTTATCTGGTAAAAACTATGGTCGTGTAGTATACGAAGGTTTAAAAGGTGGTTTAGACTTCTTAAAAGATGACGAAAACATTAACTCTCAACCATTCATGCGTTGGAGAGAACGTTTCTTATACTGTATGGAAGGTATTAACCGTGCTTCTGCAGCTACAGGTGAAGTTAAAGGTTCTTACTTAAACATCACTGCTGGTACTATGGAAGAAGTTTACAAACGTGCAGAATACGCTAAAGCAGTTGGTTCTGTAATCGTTATGATCGATTTAGTAATGGGCTACACAGCAATTCAAAGTTCTGCTATTTGGGCTCGTGAAAACGACATGCTTTTACACTTACACCGTGCAGGTAACTCTACTTACGCTCGTCAAAAGAATCATGGTATTAACTTCCGTGTAATCTGTAAATGGATGCGTATGGCTGGTGTAGACCATATCCACGCTGGTACAGTTGTTGGTAAATTAGAAGGTGATCCTTTAATGATTAAAGGTTTCTACGATACTTTACGTAGAACAACTTTAGACGTTAACTTACCATACGGTATCTTCTTCGAGATGACATGGGCTAGTTTACGTAAATGTATGCCAGTTGCATCTGGTGGTATTCACTGTGGTCAAATGCACCAATTAGTTCACTACTTAGGTGATGACGTAGTATTACAATTCGGTGGTGGTACAATTGGTCACCCAGATGGTATCCAAGCAGGAGCTACAGCTAACCGTGTTGCTTTAGAAGCAATGATCTTAGCTCGTAACGAAGGTGTTGATTACTTCAACAACCAAGTTGGTCCGCAAATTACACGTGATGCAGCTAGAACATnnnnnnnnnnnnnnnnnnnnnnnnnnnnnnnnnnnAAGCTCGTAGTTGGATTTGTGGTTG-CAGGTGCGCTTC---CAAAATGTTTTGGTGGTGCACGTTGCA--GCCATCCTTGGGTGGAATCTGTGTGGCATTAGGTTGTCGTGCAGGGGATGCCCATCGTTTACTGTGAAAAAATTAGAGTGTTC-AAAGCAGGCTTATGCCGTTGAATATATTAGCATGGAATAATGAGATAGGACCCTGGTACTATTTTGTTGGTTTG-CGCACCG-AGGTAATGATTAATAGGGACAGTTGGGGGTATTCGTATTCCATTGTCAGAGGTGAAATTCTTGGATTTTTGGAAGACGAACTACTGCGAAAGCATTTA-CCAAGGATGTTTTCATTAATCAAGAACGAAAGTTAGGGGATCGAAGATGATTAGATACCATCGTAGTC
>511_Sellaphora_seminulum_TCC738_KT072950
AAAACATTCCAAGGTCCAGCTACTGGTATCGTTGTAGAACGTGAACGTTTAAACAAATACGGTACTCCATTACTAGGTGCTACAGTAAAACCGAAATTAGGTTTATCTGGTAAAAACTACGGTCGTGTAGTATACGAAGGTTTAAAAGGTGGTTTAGACTTCTTAAAAGATGATGAAAACATTAACTCTCAACCATTTATGCGTTGGAGAGAACGTTTCTTATACTGTATGGAAGGTATTAACCGTGCTTCAGCTGCTACAGGTGAAACTAAAGGTTCTTACTTAAACATCACAGCTGGTACAATGGAAGAAGTTTACGCACGTGCAGAATATGCAAAAGCAGTTGGTTCTGTAATTGTGATGATCGATTTAGTTATGGGTTACACAGCAATTCAAAGTGCTGCTATCTGGTCTCGTAACAACGATATGATTTTACACTTACACCGTGCAGGTAACTCTACTTACGCTCGTCAAAAAnnnnnnnnnnnnnnnnnnnnnnnnnnnnnnnnnnnnnnnnnnnnnnnnnnnnnnnnnnnnnnnnnnnnnnnnnnnnnnnnnnnnnnnnnnnnnnnnnnnnnnnnnnnnnnnnnnnnnnnnnnnnnnnnnnnnnnnnnnnnnnnnnnnnnnnnnnnnnnnnnnnnnnnnnnnnnnnnnnnnnnnnnnnnnnnnnnnnnnnnnnnnnnnnnnnnnnnnnnnnnnnnnnnnnnnnnnnnnnnnnnnnnnnnnnnnnnnnnnnnnnnnnnnnnnnnnnnnnnnnnnnnnnnnnnnnnnnnnnnnnnnnnnnnnnnnnnnnnnnnnnnnnnnnnnnnnnnnnnnnnnnnnnnnnnnnnnnnnnnnnnnnnnnnnnnnnnnnnnnnnnnnnnnnnnnnnnnnnnnnnnnnnnnnnnnnnnnnnnnnnnnnnnnnnnnnnnnnnnnnnnnnnnnnnnnnnnnnnnnnnnnnnnnnnnnnnnnnnnnnAAGCTCGTAGTTGGATTTGTGGTGT-CGCGTGCGGCTCGGGATTCATTTTCCGGTGTTGCGTTGCGGT--GCCATCCTTGGGTGGATCCTGTGTGGCATTAAGTTGTCGCGCAGGGGATGCCCATCGTTTACTGTGAAAAAATTAGAGTGTTC-AAAGCAGGCTTATGCCGTTGAATATATTAGCATGGAATAATGAGATAGGACCTTGGTACTATTTTGTTGGTTTG-CGCACCG-AGGTAATGATTAATAGGGACAGTTGGGGGnnnnnnnnnnnnnnnnnnnnnnnnnnnnnnnnnnnnnnnnnnnnnnnnnnnnnnnnnnnnnnnnnnnnn-nnnnnnnnnnnnnnnnnnnnnnnnnnnnnnnnnnnnnnnnnnnnnnnnnnnnnnnnnnnnnnnnnnnn
>512_Sellaphora_balashovae_SvA-2018a_B385_MG515209
AAAACATTCCAAGGTCCAGCTACTGGTATCATTGTAGAGCGTGAGCGTTTAAACAAATCCGGTACTCCATTATTAGGTGCTACAGTAAAACCAAAATTAGGTTTATCTGGTAAAAACTATGGTCGTGTAGTATACGAAGGTTTAAAAGGTGGTTTAGACTTCTTAAAAGATGACGAAAACATTAACTCTCAACCATTTATGCGTTGGAGAGAACGTTTCTTATACTGTATGGAAGGTATTAACCGTGCTGCCGCAGCTACAGGTGAAGTTAAAGGTTCTTACTTAAACATCACTGCTGGTACTATGGAAGAAGTTTACGCACGTGCAGAATACGGTAAAGCAGTTGGATCTGTAGTCGTTATGATCGATTTAGTTATGGGTTATACAGCAATTCAAAGTGCTGCTATCTGGGCTCGTAACAATGACATGCTTTTACACTTACACCGTGCAGGTAACTCTACTTACGCTCGTCAAAAGAATCATGGGATTAACTTCCGTGTTATCTGTAAATGGATGCGTATGTCTGGTGTGGACCACATCCACGCTGGTACAGTTGTTGGTAAATTAGAAGGTGATCCTTTAATGATTAAAGGTTTCTACGATGTTTTACGTAGAACAACTTTAGATGTTAACTTACCATATGGTATCTTCTTCGAAATGACATGGGCTAGTTTACGTAAATGTATGCCTGTTGCATCTGGTGGTATCCACTGTGGTCAAATGCACCAATTAGTTCATTACTTAGGTGATGACGTGGTATTACAATTCGGTGGTGGTACAATTGGTCACCCTGATGGTATTCAAGCAGGTGCTACAGCTAACCGTGTTGCTTTAGAAGCAATGGTTTTAGCTCGTAACGAAGGTGTTGACTACTTCAATAATCAAGTTGGCCCACAAATTnnnnnnnnnnnnnnnnnnnnnnnnnnnnnnnnnnnnnnnnnnnnnnnnnnnnnnnnnAAGCTCGTAGTTGGATTTGTGGT---GACATGTG-CGG-TCCAAAATGTTTTGGTACTGTCGCGTGTT--GCCATCCTTGGGTGGAACCTGTGTGGCATTAGGTTGTCGTGCAGGGGATGCCCATCGTTTACTGTGAAAAAATTAGAGTGTTC-AAAGCAGGCTTATGCCGTTGAATATATTAGCATGGAATAATAAGATAGGACCTTGGTACTATTTTGTTGGTTTG-CGCACCG-AGGTAATGATTAATAGGGACAGTTGGGGGTATTCGTATTCCATTGTCAGAGGTGAAATTCTTGGATTTTTGGAAGACGAACTACTGCGAAAGCATTTA-CCAAGGATGTTTTCATTAATCAAGAACGAAAGTTAGGGGATCGAAGATGATTAGATACCATCGTAGTC
>513_Sellaphora_pupula_GER1_EF143318
AAAACATTCCAAGGTCCAGCTACTGGTATCGTTGTAGAGCGTGAGCGTTTAAACAAATACGGTACTCCATTATTAGGTGCTACAGTAAAACCAAAATTAGGTTTATCTGGTAAAAACTATGGTCGTGTAGTATACGAAGGTTTAAAAGGTGGTTTAGACTTCTTAAAAGATGACGAAAACATTAACTCTCAACCATTTATGCGTTGGAGAGAGCGTTTCTTAAACTGTATGGAAGGTATTAACCGTGCTTCTGCAGCTACAGGTGAAGTTAAAGGTTCTTACTTAAACATCACTGCTGCTACTATGGAAGAAGTTTACAAACGTGCAGAATACGGTAAAGCAGTTGGTTCTGTAATCGTTATGATCGACTTAGTTATGGGTTACACAGCAATTCAAAGTGCTGCAATCTGGGCTCGTGAAAATGACATGCTTTTACATTTACACCGTGCAGGTAACTCTACTTACGCTCGTCAAAANAACCATGGTATNAACTTCCGTGTAATCTGTAAATGGATGCGTATGTCTGGTGTAGATCACATCCACGCTGGTACAGTTGTNGGTAAATNAGAAGGTGATCCTTTAATGATTAAAGGTTTCTACGACGTTTTACGTAGAACAACTTTAGACGTTAACTTACCATATGGTATTTTCTTTGAAATGACATGGGCTAGTTTACGTAAATGTATGCCTGTTGCATCTGGTGGTATTCACTGTGGTCAAATGCACCAATTAATTCACTACTTAGGTGATGATGTAATTTTACAATTTGGTGGTGGTACAATTGGTCACCCTGATGGTATTCAAGCAGGTGCTACAGCTAACCGTGTTGCTTTAGAAGCAATGATCTTAGCTCGTAACGAAGGTGTTGATTACTTCAACAACCAAGTTGGTCCACAAATTTTACGTGATGCAGCTAGAACATGTGGTCCATTACAAACTGCTTTAGATTTATGGAAAAAGCTCGTAGTTGGATTTGTGGGTG-CACGTGCGGTCC---AAAATTTTTTGG-TATTGCATTGTGCA--GCCATCCTTGGGTGGAATCTGTGTGGCATTARGTTGTCGCGCAGGGGATGCCCATCGTTTACTGTGAAAAAATTAGAGTGTTC-AAAGCAGGCTTATGCCGTTGAATATATTAGCATGGAATAATGAGATAGGACCTTGGTACTATTTTGTTGGTTTGGCGCACCG-AGGTAATGATTAATAGGGACAGTTGGGGGTATTCGTATTCCATTGTCAGAGGTGAAATTCTTGGATTTTTGGAAGACGAAYTACTGCGAAAGCATTTAACCAAGGATGTTTTCATTAATCAAGAACGAAAGTTAGGGGATCGAAGATGATTAGATACCATCGTAGTC
>514_Sellaphora_pupula_RBG1_EF143271
AAAACATTCCAAGGTCCAGCTACTGGTATCGTTGTAGAGCGTGAGCGTTTAAACAAATACGGTACTCCATTATTAGGTGCTACAGTAAAACCAAAATTAGGTTTATCTGGTAAAAACTATGGTCGTGTAGTATACGAAGGTTTAAAAGGTGGTTTAGACTTCTTAAAAGATGACGAAAACATTAACTCTCAACCATTCATGCGTTGGAGAGAGCGTTTCTTAAACTGTATGGAAGGTATTAACCGTGCTTCTGCAGCTACAGGTGAAGTTAAAGGTTCTTACTTAAACATCACTGCTGGTACTATGGAAGAAGTTTACAAACGTGCAGAATACGGTAAAGCAGTTGGTTCTGTAATCGTTATGATCGACTTAGTTATGGGTTACACAGCAATTCAAAGTGCTGCAATCTGGGCTCGTGAAAATGACATGCTTTTACATTTACACCGTGCAGGTAACTCTACTTACGCTCGTCAAAAGAATCATGGTATTAACTTCCGTGTAATCTGTAAATGGATGCGTATGTCTGGTGTAGATCATATCCACGCTGGTACAGTTGTTGGTAAATTAGAAGGTGATCCTTTAATGATTAAAGGTTTCTACGACGTTTTACGTAGAACAAATTTAGAGGTTAACTTACCATATGGTATTTTCTTTGAAATGACATGGGCTAGTTTACGTAAATGTATGCCTGTTGCATCTGGTGGTATTCACTGTGGTCAAATGCACCAATTAATTCACTACTTAGGTGATGATGTAGTATTACAATTTGGTGGTGGTACAATTGGTCACCCTGATGGTATTCAAGCAGGTGCTACAGCTAACCGTGTTGCTTTAGAAGCAATGATCTTAGCTCGTAACGAAGGTGTTGATTACTTCAACAACCAAGTTGGTCCACAAATTTTACGTGATGCAGCTAGAACATGTGGTCCATTACAAACTGCTTTAGATTTATGGAAAAAGCTCGTAGTTGGATTTGTGGGTG-CACGTGCGGTCC---AAAATTTTTT-GGTATTGCATTGTGCA--GCCATCCTTGGGTGGAAKCTGTGTGGCATTAGGTTGTCGCGCAGGGGATGCCCATCGTTTACTGTGAAAAAATTAGAGTGTTC-AAAGCAGGCTTATGCCGTTGAATATATTAGCATGGAATAATGAGATAGGACCTTGGTACTATTTTGTTGGTTTG-CGCACCG-AGGTAATGATTAATAGGGACAGTTGGGGGTATTCGTATTCCATTGTCAGAGGTGAAATTCTTGGATTTTTGGAAGACGAACTACTGCGAAAGCATTTA-CCAAGGATGTTTTCATTAATCAAGAACGAAAGTTAGGGGATCGAAGATGATTAGATACCATCGTAGTC
>515_Sellaphora_seminulum_HYU-D014_MK576038
AAAACATTCCAAGGTCCAGCTACTGGTATCGTTGTAGAACGTGAACGTTTAAACAAATACGGTACTCCATTACTAGGTGCTACAGTAAAACCGAAATTAGGTTTATCTGGTAAAAACTACGGTCGTGTAGTATACGAAGGTTTAAAAGGTGGTTTAGACTTCTTAAAAGATGATGAAAACATTAACTCTCAACCATTTATGCGTTGGAGAGAACGTTTCTTATACTGTATGGAAGGTATTAACCGTGCTTCAGCTGCTACAGGTGAAACTAAAGGTTCTTACTTAAACATCACAGCTGGTACAATGGAAGAAGTTTACGCACGTGCAGAATATGCAAAAGCAGTTGGTTCTGTAATTGTGATGATCGATTTAGTTATGGGTTACACAGCAATTCAAAGTGCTGCTATCTGGTCTCGTAACAACGATATGATTTTACACTTACACCGTGCAGGTAACTCTACTTACGCTCGTCAAAAAAATCATGGTATTAACTTCCGTGTTATTTGTAAATGGATGCGTATGGCTGGTGnnnnnnnnnnnnnnnnnnnnnnnnnnnnnnnnnnnnnnnnnnnnnnnnnnnnnnnnnnnnnnnnnnnnnnnnnnnnnnnnnnnnnnnnnnnnnnnnnnnnnnnnnnnnnnnnnnnnnnnnnnnnnnnnnnnnnnnnnnnnnnnnnnnnnnnnnnnnnnnnnnnnnnnnnnnnnnnnnnnnnnnnnnnnnnnnnnnnnnnnnnnnnnnnnnnnnnnnnnnnnnnnnnnnnnnnnnnnnnnnnnnnnnnnnnnnnnnnnnnnnnnnnnnnnnnnnnnnnnnnnnnnnnnnnnnnnnnnnnnnnnnnnnnnnnnnnnnnnnnnnnnnnnnnnnnnnnnnnnnnnnnnnnnnnnnnnnnnnnnnnnnnnnnnnnnnnnnnnnnnnnnnnnnnnnnnnnnnnnnnnnnnnnnnnnnnnnnnnnnnnnnnnnnnAAGCTCGTAGTTGGATTTGTGGTGT-CGCGTGCGGCTC-GGGATATTTTTCCGGTGCTGCGTGGCGGT--GCCATCCTTGGGTGGAATTTGTGTGGCATTAAGTTGTCGCGCAGGGGATGCCCATCGTTTACTGTGAAAAAATTAGAGTGTTC-AAAGCAGGCTTATGCCGTTGAATATATTAGCATGGAATAATGAGATAGGACCTTGGTACTATTTTGTTGGTTTG-CGCACCG-AGGTAATGATTAATAGGGACAGTTGGGGGTATTCGTATTCCATTGTCAGAGGTGAAATTCTTGGATTTTTGGAAGACGAACTACTGCGAAAGCATTTA-CCAAGGATGTTTTCATTAATCAAGAACGAAAGTTAGGGGATCGAAGATGATTAGATACCATCGTAGTC
>517_Sellaphora_pupula_D06_110_KM084958
AAAACATTCCAAGGTCCAGCTACAGGTATTATTGTAGAACGTGAGCGTTTAAACAAATACGGTACTCCATTATTAGGTGCTACAGTTAAACCAAAATTAGGTTTATCTGGTAAAAACTATGGTCGTGTAGTATACGAAGGTTTAAAAGGTGGTTTAGACTTCTTAAAAGATGATGAAAACATTAACTCTCAACCATTTATGCGTTGGAGAGAACGTTTCTTATACTGTATGGAAGGTATTAACCGTGCTTCTGCAGCTACAGGTGAAGTTAAAGGTTCTTACTTAAACATCACTGCAGGTACTATGGAAGAAGTTTACAAACGTGCAGAATATGCTAAAGCAGTTGGTTCTGTAGTTGTTATGATCGACTTAGTAATGGGTTACACAGCGATTCAAAGTTCTGCTATTTGGGCTCGTGACAACGACATGCTTTTACACTTACACCGTGCAGGAAACTCAACTTACGCTCGTCAAAAGAATCACGGTATTAACTTCCGTGTAATCTGTAAATGGATGCGTATGGCTGGTGTAGACCATATCCACGCTGGTACAGTTGTTGGTAAATTAGAAGGTGATCCTTTAATGATTAAnnnnnnnnnnnnnnnnnnnnnnnnnnnnnnnnnnnnnnnnnnnnnnnnnnnnnnnnnnnnnnnnnnnnnnnnnnnnnnnnnnnnnnnnnnnnnnnnnnnnnnnnnnnnnnnnnnnnnnnnnnnnnnnnnnnnnnnnnnnnnnnnnnnnnnnnnnnnnnnnnnnnnnnnnnnnnnnnnnnnnnnnnnnnnnnnnnnnnnnnnnnnnnnnnnnnnnnnnnnnnnnnnnnnnnnnnnnnnnnnnnnnnnnnnnnnnnnnnnnnnnnnnnnnnnnnnnnnnnnnnnnnnnnnnnnnnnnnnnnnnnnnnnnnnnnnnnnnnnnnnnnnnnnnnnnnnnnnnnnnnnnnnnnnnnnnnnnnnnnnnnnnnnnAAGCTCGTAGTTGGATTTGTGGGTG-CAGATGCGGTTC---CGAAATGTTTTGGTGCTTCATGTTGCA--TCCATCCTTGGGTGGAATCTGTGTGGCATTAGGTTGTCGTGCAGGGGATGCCCATCGTTTACTGTGAAAAAATTAGAGTGTTC-AAAGCAGGCTTACGCCGTTGAATATATTAGCATGGAATAATGAGATAGGACCTTGGTACTATTTTGTTGGTTTG-CGCACCG-AGGTAATGATTAATAGGGACAGTTGGGGGTATTCGTATTCCATTGTCAGAGGTGAAATTCTTGGATTTTTGGAAGACGAACTACTGCGAAAGCATTTA-CCAAGGATGTTTTCnnnnnnnnnnnnnnnnnnnnnnnnnnnnnnnnnnnnnnnnnnnnnnnnnnnnnn
>518_Sellaphora_pupula_BEL2_EF143266
AAAACATTCCAAGGTCCAGCTACAGGTATTATTGTAGAACGTGAGCGTTTAAACAAATACGGTACTCCATTATTAGGTGCTACAGTTAAACCAAAATTAGGTTTATCTGGTAAAAACTATGGTCGTGTAGTATACGAAGGTTTAAAAGGTGGTTTAGACTTCTTAAAAGATGATGAAAACATTAACTCTCAACCATTTATGCGTTGGAGAGAACGTTTCTTATACTGTATGGAAGGTATTAACCGTGCTTCTGCAGCTACAGGTGAAGTTAAAGGTTCTTACTTAAACATCACTGCAGGTACTATGGAAGAAGTTTACAAACGTGCAGAATATGCTAAAGCAGTTGGTTCTGTAGTTGTTATGATCGACTTAGTAATGGGTTACACAGCGATTCAAAGTTCTGCTATTTGGGCTCGTGACAACGACATGCTTTTACACTTACACCGTGCAGGAAACTCAACTTACGCTCGTCAAAAGAATCACGGTATTAACTTCCGTGTAATCTGTAAATGGATGCGTATGGCTGGTGTAGACCATATCCACGCTGGTACAGTTGTTGGTAAATTAGAAGGTGATCCTTTAATGATTAAAGGTTTCTACGACACTTTACGTAGAACAAATTTAGACGTTAACTTACCATACGGTATCTTCTTTGAAATGACATGGGCTAGTTTACGTAAATGTATGCCTGTTGCATCTGGTGGTATTCACTGTGGTCAAATGCACCAATTAGTTCACTACTTAGGTGATGACGTAGTATTACAATTCGGTGGTGGTACAATTGGTCACCCAGATGGTATTCAAGCAGGTGCTACAGCTAACCGTGTTGCTTTAGAAGCAATGATTTTAGCTCGTAACGAAGGTGTTGATTACTTCAATAGCCAAGTTGGTCCACAAATTTTACGTGATGCAGCTAGAACATGTGGTCCATTACAAACTGCTTTAGATTTATGGAAAAAGCTCGTAGTTGGATTTGTGGGTG-CAGATGCGGTTC---CGAAATGTTTTGGTGCTTCATGTTGCA--TCCATCCTTGGGTGGAATCTGTGTGGCATTAGGTTGTCGTGCAGGGGATGCCCATCGTTTACTGTGAAAAAATTAGAGTGTTC-AAAGCAGGCTTAYGCCGTTGAATATATTAGCATGGAATAATGAGATAGGACCTTGGTACTATTTTGTTGGTTTG-CGCACCG-AGGTAATGATTAATAGGGACAGTTGGGGGTATTCGTATTCCATTGTCAGAGGTGAAATTCTTGGATTTTTGGAAGACGAACTACTGCGAAAGCATTTA-CCAAGGATGTTTTCATTAATCAAGAACGAAAGTTAGGGGATCGAAGATGATTAGATACCATCGTAGTC
>519_Sellaphora_cf._seminulum_TM37_EF143280
AAAACATTCCAAGGTCCAGCTACTGGTATCATTGTAGAGCGTGAACGTTTAAACAAATATGGTACTCCATTATTAGGTGCTACAGTAAAACCAAAATTAGGTTTATCTGGTAAAAACTATGGTCGTGTAGTATATGAAGGTTTAAAAGGTGGTTTAGACTTCTTAAAAGATGACGAAAACATTAACTCTCAACCATTTATGCGTTGGAGAGAGCGTTTCTTAAACTGTATGGAAGGTATTAACCGTGCTGCAGCAGCTACAGGTGAAGTTAAAGGTTCTTACTTAAACATCACAGCTGGTACTATGGAAGAAGTTTACGCACGTGCAGAATATGCTAAAGCAGTTGGTTCTGTTATCGTTATGATCGATTTAGTTATGGGTTACACAGCAATTCAAAGTGCTGCTATCTGGTCTCGTAACAACGATATGATCTTACACTTACACCGTGCAGGTAACTCTACTTACGCTCGTCAAAAGAATCATGGTATTAACTTCCGTGTTATCTGTAAATGGATGCGTATGTCTGGTGTAGATCATATCCACGCTGGTACAGTTGTTGGTAAATTAGAAGGTGATCCTTTAATGATTAAAGGTTTCTACGATACTTTACGTAGAACAACTTTAGACGTTAACTTACCATTTGGTATTTTCTTTGAAATGACATGGGCTAGTTTACGTAAATGTATGCCTGTTGCATCTGGTGGTATCCACTGTGGTCAAATGCACCAATTAGTTCACTACTTAGGTGATGATGTAGTATTACAATTCGGTGGTGGTACAATTGGTCACCCAGATGGTATTCAAGCAGGTGCTACAGCTAACCGTGTTGCTTTAGAAGCAATGATCTTAGCTCGTAACGAAGGTGTTGACTACTTTAATAACCAAGTTGGTCCACAAATTTTGCGTGACGCAGCTAGAACATGTGGTCCTTTACAAACTGCTTTAGATTTATGGAAAAAGCTCGTAGTTGGATTTGTGGTGC-CACGTGCGGTTC-CGGAATATTTTTCGGTGCTGCGTGGTGGT--GCCATCCTTGGGTGGAATCTGTGTGGCATTAGGTTGTCGCGCAGGGGATGCCCATCGTTTACTGTGAAAAAATTAGAGTGTTC-AAAGCAGGCTTATGCCGTTGAATATATTAGCATGGAATAATAAGATAGGACCTTGGTACTATTTTGTTGGTTTG-CGCACCG-AGGTAATGATTAATAGGGACAGTTGGGGGTATTCGTATTCCATTGTCAGAGGTGAAATTCTTGGATTTCTGGAAGACGAACTACTGCGAAAGCATTTA-CCAAGGATGTTTTCATTAATCAAGAACGAAAGTTAGGGGATCGAAGATGATTAGATACCATCGTAGTC
>520_Sellaphora_pupula_THR14_EF143264
AAAACATTCCAAGGTCCAGCTACTGGTATCATTGTAGAACGTGAGCGTTTAAACAAATACGGTACTCCATTATTAGGTGCTACAGTAAAACCAAAATTAGGTTTATCTGGTAAAAACTACGGTCGTGTAGTATACGAAGGTTTAAAAGGTGGTTTAGACTTCTTAAAAGATGATGAAAACATTAACTCTCAACCATTCATGCGTTGGAGAGAACGTTTCTTATACTGTATGGAAGGTATTAACCGTGCTTCTGCAGCTACAGGTGAAACTAAAGGTTCTTACCTAAACATCACTGCTGGTACTATGGAAGAAGTTTACAAACGTGCAGAATACGGTAAAGCAATTGGTTCTATCGTTGTGATGATCGATTTAGTTATGGGTTACACAGCAATTCAAAGTGCTGCTATCTGGGCTCGTGAAAACGACATGCTTTTACACTTACACCGTGCAGGTAACTCTACTTACGCTCGTCAAAAGAACCATGGTATTAACTTCCGTGTAATCTGTAAATGGATGCGTATGTCTGGTGTAGATCATATCCACGCTGGTACAGTTGTTGGTAAATTAGAAGGTGATCCTTTAATGATTAAAGGTTTCTACGACGTTTTACGTAGAACAACTTTAGACGTTAACTTACCATACGGTATCTTCTTTGAAATGACATGGGCTAGTTTACGTAGATGTATGCCTGTTGCATCTGGTGGTATTCACTGTGGTCAAATGCACCAATTAATTCACTACTTAGGTGATGATGTAGTATTACAATTTGGTGGTGGTACAATTGGTCACCCTGATGGTATTCAAGCAGGTGCTACAGCTAACCGTGTTGCTTTAGAAGCAATGGTATTAGCTCGTAACGAAGGTGTTGATTTCTTCAACAACCAAGTTGGTCCACAAATTTTACGTGATGCAGCTAGAACATGTGGTCCATTACAAACTGCTTTAGATTTATGGAAAAAGCTCGTAGTTGGATTTGTGGGTTTCACGTGCGGTCC----AAATTGTTTTGGTATTGCGTTGTGGA--GCCATCCTTGGGTGGAATCTGTGTGGCATTAGGTTGTCGTGCAGGGGATGCCCATCGTTTACTGTGAAAAAATTAGAGTGTTC-AAAGCAGGCTTATGCCGTTGAATATATTAGCATGGAATAATGAGATAGGACCTTGGTACTATTTTGTTGGTTTG-CGCACCG-AGGTAATGATTAATAGGGACAGTTGGGGGTATTCGTATTCCATTGTCAGAGGTGAAATTCTTGGATTTTTGGAAGACGAACTACTGCGAAAGCATTTA-CCAAGGATGTTTTCATTAATCAAGAACGAAAGTTAGGGGATCGAAGATGATTAGATACCATCGTAGTC
>521_Sellaphora_pupula_THR11_EF143285
AAAACATTCCAAGGTCCAGCTACTGGTATCGTTGTAGAGCGTGAGCGTTTAAACAAATACGGTACTCCATTATTAGGTGCTACAGTAAAACCAAAATTAGGTTTATCTGGTAAAAACTATGGTCGTGTAGTATACGAAGGTTTAAAAGGTGGTTTAGACTTCTTAAAAGATGACGAAAACATTAACTCTCAACCATTTATGCGTTGGAGAGAGCGTTTCTTAAACTGTATGGAAGGTATTAACCGTGCTTCTGCAGCTACAGGTGAAGTTAAAGGTTCTTACTTAAACATCACTGCTGCTACTATGGAAGAAGTTTACAAACGTGCAGAATACGCTAAATCAGTTGGTTCTGTAATCGTTATGATCGACTTAGTTATGGGTTACACAGCAATTCAAAGTTCTGCAATCTGGGCTCGTGAAAATGACATGCTTTTACACTTACACCGTGCAGGTAACTCGACTTACGCTCGTCAAAAGAACCATGGTATTAACTTCCGTGTAATCTGTAAATGGATGCGTATGGCTGGTGTAGACCATATCCACGCTGGTACAGTTGTTGGTAAATTAGAAGGTGATCCTTTAATGATTAAAGGTTTCTACGACACTTTACGTAGAACAACTTTAGACGTTAACTTACCATACGGTATTTTCTTTGAAATGACATGGGCTAGTTTACGTAAATGTATGCCTGTTGCATCTGGTGGTATTCACTGTGGTCAAATGCACCAATTAGTTCACTACTTAGGTGATGATGTAATTTTACAATTTGGTGGTGGTACAATTGGTCACCCTGATGGTATTCAAGCAGGTGCTACAGCTAACCGTGTTGCTTTAGAAGCAATGATCTTAGCTCGTAACGAAGGTGTTGATTACTTCAACAACCAAGTTGGTCCACAAATTTTACGTGATGCAGCTAGAACATGTGGTCCATTACAAACTGCTTTAGATTTATGGAAAAAGCTCGTAGTTGGATTTGTGGGTG-CACGTGCGGTCC---AAAATTTTTTGG-TATTGCATAGTGCA--GCCATCCTTGGGTGGAAGCTGTGTGGCATTAGGTTGTCGCGCAGGGGATGCCCATCGTTTACTGTGAAAAAATTAGAGTGTTCCAAAGCAGGCTTATGCCGTTGAATATATTAGCATGGAATAATGAGATAGGACCTTGGTACTATTTTGTTGGTTTGGCGCACCGGAGGTAATGATTAATAGGGACAGTTGGGGGTATTCGTATTCCATTGTCAGAGGTGAAATTCTTGGATTTTTGGAAGACGAACTACTGCGAAAGCATTTA-CCAAGGATGTTTTCATTAATCAAGAACGAAAGTTAGGGGATCGAAGATGATTAGATACCATCGTAGTC
>522_Sellaphora_pupula_THR9_EF143297
AAAACATTCCAAGGTCCAGCTACTGGTATCGTTGTAGAGCGTGAGCGTTTAAACAAATACGGTACTCCATTATTAGGTGCTACAGTAAAACCAAAATTAGGTTTATCTGGTAAAAACTATGGTCGTGTAGTATACGAAGGTTTAAAAGGTGGTTTAGACTTCTTAAAAGATGACGAAAACATTAACTCTCAACCATTCATGCGTTGGAGAGAGCGTTTCTTAAACTGTATGGAAGGTATTAACCGTGCTTCTGCAGCTACAGGTGAAGTTAAAGGTTCTTACTTAAACATCACTGCTGCTACTATGGAAGAAGTTTACAAACGTGCAGAATACGGTAAAGCAGTTGGTTCTGTAATCGTTATGATCGACTTAGTTATGGGTTACACAGCAATTCAAAGTGCTGCAATCTGGGCTCGTGAAAATGACATGCTTTTACATTTACACCGTGCAGGTAACTCTACTTACGCTCGTCAAAAGAATCATGGTATTAACTTCCGTGTAATCTGTAAATGGATGCGTATGTCTGGTGTAGATCATATCCACGCTGGTACAGTTGTTGGTAAATTAGAAGGTGATCCTTTAATGATTAAAGGTTTCTACGACGTTTTACGTAAAACAAATTTAGAAGTTAACTTACCATATGGTATTTTCTTTGAAATGACATGGGCTAGTTTACGTAAATGTATGCCTGTTGCATCTGGTGGTATTCACTGTGGTCAAATGCACCAATTAGTTCACTACTTAGGTGATGATGTAGTATTACAATTTGGTGGTGGTACAATTGGTCACCCTGATGGTATTCAAGCAGGTGCTACAGCTAACCGTGTTGCTTTAGAAGCAATGATCTTAGCTCGTAACGAAGGTGTTGATTACTTCAACAACCAAGTTGGTCCACAAATTTTACGTGATGCAGCTAGAACATGTGGTCCATTACAAACTGCTTTAGATTTATGGAAAAAGCTCGTAGTTGGATTTGTGGGTG-CACGTGCGGTCC---AAAATTTTTTGG-TATTGCATTGTGCA--GCCATCCTTGGGTGGAAKCTGTGTGGCATTAGGTTGTCGCGCAGGGGATGCCCATCGTTTACTGTGAAAAAATTAGAGTGTTC-AAAGCAGGCTTATGCCGTTGAATATATTAGCATGGAATAATGAGATAGGACCTTGGTACTATTTTGTTGGTTTG-CGCACCG-AGGTAATGATTAATAGGGACAGTTGGGGGTATTCGTATTCCATTGTCAGAGGTGAAATTCTTGGATTTTTGGAAGACGAACTACTGCGAAAGCATTTA-CCAAGGATGTTTTCATTAATCAAGAACGAAAGTTAGGGGATCGAAGATGATTAGATACCATCGTAGTC
>523_Sellaphora_pupula_RBG2_EF143275
AAAACATTCCAAGGTCCAGCTACTGGTATCGTTGTAGAGCGTGAGCGTTTAAACAAATACGGTACTCCATTATTAGGTGCTACAGTAAAACCAAAATTAGGTTTATCTGGTAAAAACTATGGTCGTGTAGTATACGAAGGTTTAAAAGGTGGTTTAGACTTCTTAAAAGATGACGAAAACATTAACTCTCAACCATTTATGCGTTGGAGAGAGCGTTTCTTATACTGTATGGAAGGTATTAACCGTGCTTCTGCAGCTACAGGTGAAGTTAAAGGTTCTTACTTAAACATCACTGCTGGTACTATGGAAGAAGTTTACAAACGTGCGGAATACGGTAAAGCAGTTGGTTCTATAGTTGTTATGATCGACTTAGTTATGGGTTACACAGCAATTCAAAGTGCTGCAATCTGGGCTCGTGACAATGACATGCTTTTACACTTACACCGTGCAGGTAACTCTACTTACGCTCGTCAAAAGAACCATGGTATTAACTTCCGTGTAATCTGTAAATGGATGCGTATGGCTGGTGTAGATCATATCCACGCTGGTACAGTTGTTGGTAAATTAGAAGGTGATCCTTTAATGATTAAAGGTTTCTACGATACTTTACGCAGAACAACTTTAGACGTTAACTTACCATACGGTATCTTCTTTGAAATGACATGGGCTAGTTTACGTAAATGTATGCCTGTTGCATCTGGTGGTATTCACTGTGGTCAAATGCACCAATTAATTCATTACTTAGGTGATGATGTAGTATTACAATTTGGTGGTGGTACAATTGGTCACCCTGATGGTATTCAAGCAGGTGCTACAGCTAACCGTGTTGCTTTAGAAGCAATGGTTTTAGCTCGTAACGAAGGTGCTGATTACTTCAACAGCCAAGTTGGTCCACAAATTTTACGTGATGCAGCTAGAACATGTGGTCCATTACAAACTGCTTTAGATTTATGGAAAAAGCTCGTAGTTGGATTTGTGGGTG-CACGTGCGGTCC---AAAATTTTTTTGGTATTGCATTGTGCA--GCCATCCTTGGGTGGAAGCTGTGTGGCATTAGGTTGTCGCGCAGGGGATGCCCATCGTTTACTGTGAAAAAATTAGAGTGTTC-AAAGCAGGCTTATGCCGTTGAATATATTAGCATGGAATAATGAGATAGGACCTTGGTACTATTTTGTTGGTTTG-CGCACCG-AGGTAATGATTAATAGGGACAGTTGGGGGTATTCGTATTCCATTGTCAGAGGTGAAATTCTTGGATTTCTGGAAGACGAACTACTGCGAAAGCATTTA-CCAAGGATGTTTTCATTAATCAAGAACGAAAGTTAGGGGATCGAAGATGATTAGATACCATCGTAGTC
>524_Sellaphora_pupula_DUN7_EF143269
AAAACATTCCAAGGTCCAGCTACTGGTATCGTTGTAGAGCGTGAGCGTTTAAACAAATACGGTACTCCATTATTAGGTGCTACAGTAAAACCAAAATTAGGTTTATCTGGTAAAAACTATGGTCGTGTAGTATACGAAGGTTTAAAAGGTGGTTTAGACTTCTTAAAAGATGATGAAAACATTAACTCTCAACCATTCATGCGTTGGAGAGAACGTTTCTTATACTGTATGGAAGGTATTAACCGTGCTTCTGCAGCTACAGGTGAAGTTAAAGGTTCTTACTTAAACATCACTGCTGGTACTATGGAAGAAGTTTACAAACGTGCAGAATACGGTAAAGCAGTTGGTTCTATCGTAGTTATGATCGACTTAGTTATGGGTTACACAGCAATTCAAAGTGCTGCAATCTGGGCTCGTGATAATGACATGCTTTTACACTTACACCGTGCAGGTAACTCTACTTACGCTCGTCAAAAGAACCATGGTATTAACTTCCGTGTAATCTGTAAATGGATGCGTATGGCTGGTGTAGACCATATCCACGCTGGTACGGTTGTTGGTAAATTAGAAGGTGATCCTTTAATGATTAAAGGTTTCTACGACACTTTACGTAGAACAACTTTAGACGTTAACTTACCATACGGTATCTTCTTTGAAATGACATGGGCTAGTTTACGTAAATGTATGCCGGTTGCATCTGGTGGTATTCACTGTGGTCAAATGCACCAATTAATTCACTACTTAGGTGATGATGTAGTATTACAATTTGGTGGTGGTACAATTGGTCACCCTGATGGTATTCAAGCAGGTGCTACAGCTAACCGTGTTGCTTTAGAAGCAATGGTCTTAGCTCGTAACGAAGGTGCTGATTACTTCAATAACCAAGTTGGTNCACAAATTNTANGNGATGnnnnnnnnnnnnnnnnnnnnnnnnnnnnnnnnnnnnnnnnnnnnnnnAAGCTCGTAGTTGGATTTGTGGGTG-CACGTGCGGTCC---AAAWTTTTTTGG-TATTGCATGGTGCA--GCCATCCTTGGGTGGAAGCTGTGTGGCATTAGGTTGTCGCGCAGGGGATGCCCATCGTTTACTGTGAAAAAATTAGAGTGTTC-AAAGCAGGCTTATGCCGTTGAATATATTAGCATGGAATAATGAGATAGGACCTTGGTACTATTTTGTTGGTTTG-CGCACCG-AGGTAATGATTAATAGGGACAGTTGGGGGTATTCGTATTCCATTGTCAGAGGTGAAATTCTTGGATTTTTGGAAGACGAACTACTGCGAAAGCATTTA-CCAAGGATGTTTTCATTAATCAAGAACGAAAGTTAGGGGATCGAAGATGATTAGATACCATCGTAGTC
>525_Sellaphora_pupula_BLA16_EF143298
AAAACATTCCAAGGTCCAGCTACTGGTATCGTTGTAGAACGTGAGCGTTTAAACAAATATGGTACTCCATTATTAGGTGCAACAGTAAAACCAAAATTAGGTTTATCTGGTAAAAACTATGGTCGTGTAGTATATGAAGGTTTAAAAGGTGGTTTAGACTTCTTAAAAGATGACGAAAACATCAACTCTCAACCATTCATGCGTTGGAGAGAGCGTTTCTTATACTGTATGGAAGGTATTAACCGTGCTTCTGCAGCTACAGGTGAAGTTAAAGGTTCTTACTTAAACATCACTGCTGGTACTATGGAAGAAGTTTACAAACGTGCAGAATACGGTAAAGCAGTAGGTTCTATCGTTGTTATGATCGATTTAGTTATGGGTTACACAGCAATTCAAAGTGCTGCAATCTGGGCTCGTGACAATGACATGCTTTTACACTTACACCGTGCAGGTAACTCTACTTACGCTCGTCAAAAAAACCATGGTATTAACTTCCGTGTAATCTGTAAATGGATGCGTATGGCTGGTGTAGACCATATCCACGCTGGTACAGTTGTTGGTAAATTAGAAGGTGATCCTTTAATGATTAAAGGTTTCTACGATACTTTACGTAGAACAACTTTAGATGTTAACTTACCATACGGTATCTTCTTTGAAATGACATGGGCTAGTTTACGTAAATGTATGCCTGTTGCATCTGGTGGTATTCACTGTGGTCAAATGCACCAATTAATTCATTACTTAGGTGATGATGTAGTATTACAATTCGGTGGTGGTACAATTGGTCACCCTGATGGTATTCAAGCAGGTGCTACAGCTAACCGTGTTGCTTTAGAAGCAATGATCTTAGCTCGTAACGAAGGTGTTGACTTCTTCAACAACCAAGTTGGTCCACAAATTTTACGTGATGCAGCTAGAACATGTGGTCCATTACAAACTGCTTTAGATTTATGGAAAAAGCTCGTAGTTGGATTTGTGGGTG-CACGTGCGGTCC---CAAATTTTTTGGGTATTGCATGGTGCA--GCCATCCTTGGGTGGAAGCTGTGTGGCATTAGGTTGTCGCGCAGGGGATGCCCATCGTTTACTGTGAAAAAATTAGAGTGTTC-AAAGCAGGCTTATGCCGTTGAATATATTAGCATGGAATAATGAGATAGGACCTTGGTACTATTTTGTTGGTTTG-CGCACCG-AGGTAATGATTAATAGGGACAGTTGGGGGTATTCGTATTCCATTGTCAGAGGTGAAATTCTTGGATTTTTGGAAGACGAACTACTGCGAAAGCATTTA-CCAAGGATGTTTTCATTAATCAAGAACGAAAGTTAGGGGATCGAAGATGATTAGATACCATCGTAGTC
>526_Sellaphora_pupula_AFR1_EF143300
AAAACATTCCAAGGTCCAGCTACAGGTATTATTGTAGAACGTGAACGTTTAAACAAATATGGTACTCCATTATTAGGTGCAACAGTAAAACCAAAATTAGGTTTATCTGGTAAAAACTATGGTCGTGTAGTATATGAAGGTTTAAAAGGTGGTTTAGACTTCTTAAAAGATGATGAAAACATTAACTCTCAACCATTCATGCGTTGGAGAGAACGTTTCTTATACTGTATGGAAGGTATTAACCGTGCTTCTGCAGCTACAGGTGAAGTTAAAGGTTCTTACTTAAACATCACTGCTGGTACTATGGAAGAAGTTTACAAACGTGCAGAATACGCTAAAGCAGTTGGTTCTGTAATCGTTATGATCGACTTAGTAATGGGTTACACAGCAATTCAAAGTTCTGCTATTTGGGCTCGTGACAACGACATGCTTTTACACTTACACCGTGCAGGAAACTCTACTTACGCTCGTCAAAAGAATCATGGTATTAACTTCCGTGTAATCTGTAAATGGATGCGTATGGCTGGTGTAGACCATATCCACGCTGGTACAGTTGTTGGTAAATTAGAAGGTGATCCTTTAATGATTAAAGGTTTCTACGATACTTTACGTAGAACAAATTTAGACGTTAACTTACCATACGGTATCTTCTTCGAAATGACATGGGCTAGTTTACGTAAATGTATGCCTGTTGCATCTGGTGGTATTCACTGTGGTCAAATGCACCAATTAGTTCACTACTTAGGTGATGACGTAGTATTACAATTCGGTGGTGGTACAATTGGTCACCCAGATGGTATTCAAGCAGGAGCTACAGCTAACCGTGTTGCTTTAGAAGCAATGATCTTAGCTCGTAACGAAGGTGTTGATTACTTCAACAGCCAAGTTGGTCCACAAATTTTACGTGATGCTGCTAGAACATGTGGTCCATTACAAACTGCTTTAGATTTATGGAAAAAGCTCGTAGTTGGATTTGTGGATG-CAGGTGCGGCTC---CGAAATGTTTTGGTTCTGCACGTTGCA--TCCATCCTTGGGTGGAATCTGTGTGGCATTAGGTTGTCGTGCAGGGGATGCCCATCGTTTACTGTGAAAAAATTAGAGTGTTC-AAAGCAGGCTTACGCCGTTGAATATATTAGCATGGAATAATGAGATAGGACCTTGGTACTATTTTGTTGGTTTG-CGCACCG-AGGTAATGATTAATAGGGACAGTTGGGGGTATCCGTATTCCATTGTCAGAGGTGAAATTCTTGGATTTTTGGAAGACGAACTACTGCGAAAGCATTTA-CCAAGGATGTTTTCATTAATCAAGAACGAAAGTTAGGGGATCGAAGATGATTAGATACCATCGTAGTC
>527_Sellaphora_bacillum_E3147_AY571745
AAAACATTCCAAGGTCCAGCTACTGGTATCATTGTAGAACGTGAGCGTTTAAACAAATACGGTACTCCATTATTAGGTGCTACAGTAAAACCGAAATTAGGTTTATCTGGTAAAAACTATGGTCGTGTAGTATATGAAGGTTTAAAAGGTGGTTTAGACTTCTTAAAAGATGACGAAAACATTAACTCTCAACCATTCATGCGTTGGAGAGAACGTTTCTTATACTGTATGGAAGGTATTAACCGTGCTTCTGCAGCTACAGGTGAAGTTAAAGNTTCTTACCTAAACATCACTGCTGGTACTATGGAAGAAGTTTACAAACGTGCAGAATACGGTAAAGCAGTTGGTTCTATCGTTGTTATGATCGATTTAGTTATGGGTTACACAGCAATTCAAAGTGCTGCTATCTGGGCTCGTGACAACGACATGCTTTTACACTTACACCGTGCAGGTAACTCTACTTACGCTCGTCAAAAGAATCATGGTATTAACTTCCGTGTAATCTGTAAATGGATGCGTATGTCTGGTGTAGATCATATCCACGCTGGTACAGTTGTTGGTAAATTAGAAGGTGATCCTTTAATGATTAAAGGTTTCTACGACGTTTTACGTAGAACAACTTTAGACGTTAACTTACCATACGGTATCTTCTTTGAAATGACATGGGCTAGTTTACGTAAATGTATGCCTGTTGCATCTGGTGGTATTCACTGTGGTCAAATGCACCAATTAATTCATTACTTAGGTGATGATGTAGTATTACAATTTGGTGGTGGTACAATTGGTCACCCTGATGGTATTCAAGCAGGTGCTACAGCTAACCGTGTTGCTTTAGAAGCAATGGTATTAGCTCGTAACGAAGGTGTTGATTTCTTCAACAACCAAGTTGGTCCACAAATTTTACGCGATGCAGCTAGAACATGTGGTCCATTACAAACTGCTTTAGATTTATGGAAAAAGCTCGTAGTTGGATTTTTGGTTT-CACGTGCGGTCC----AAATTGTTTTGGTGCTGCGTGGTGGA--GCCATCCTTGGGTGGAATCTGTGTGGCATTAGGTTGTCGTGCAGGGGATGCCCATCGTTTACTGTGAAAAAATTAGAGTGTTC-AAAGCAGGCTTATGCCGTTGAATATATTAGCATGGAATAATGAGATAGGACCTTGGTACTATTTTGTTGGTTTG-CGCACCG-AGGTAATGATTAATAGGGACAGTTGGGGGTATTCGTATTCCATTGTCAGAGGTGAAATTCTTGGATTTTTGGAAGACGAACTACTGCGAAAGCATTTA-CCAAGGATGTTTTCATTAATCAAGAACGAAAGTTAGGGGATCGAAGATGATTAGATACCATCGTAGTC
>Sellaphora terrestris VP272
AAAACATTCCAAGGTCCAGCTACTGGTATCGTTGTAGAGCGTGAACGTTTAAACAAATATGGTACTCCATTATTAGGTGCTACAGTAAAACCAAAATTAGGTTTATCTGGTAAAAACTACGGTCGTGTAGTATACGAAGGTTTAAAAGGTGGTTTAGACTTCTTAAAAGATGACGAAAACATTAACTCTCAACCATTCATGCGTTGGAGAGAGCGTTTCTTAAACTGTATGGAAGGTATTAACCGTGCTGCTGCAGCTACAGGTGAAGTTAAAGGTTCTTACTTAAACATCACTGCTGGTACTATGGAAGAAGTTTATGTACGTGCAGAATACGCTAAAGCAGTTGGTTCTGTAATCGTTATGATCGACTTAGTTATGGGTTACACAGCAATTCAAAGTGCTGCTATCTGGTCTCGTAACAATGATATGATCTTACACTTACACCGTGCAGGTAACTCTACTTACGCTCGTCAAAAGAATCACGGTATTAACTTCCGTGTTATCTGTAAATGGATGCGTATGGCTGGTGTAGACCACATCCACGCTGGTACAGTTGTTGGTAAATTAGAAGGTGATCCTTTAATGATTAAAGGTTTCTACGACACTTTACGTAAAACAAACTTAGAAGTTAACTTACCATACGGTATTTTCTTCGAAATGACATGGGCTAGTTTACGTAAATGTATGCCTGTTGCATCTGGTGGTATCCACTGTGGTCAAATGCACCAATTAGTTCACTACTTAGGTGATGACGTAGTATTACAATTCGGTGGTGGTACAATCGGTCACCCTGATGGTATTCAAGCAGGTGCTACAGCTAACCGTGTTGCTTTAGAAGCAATGATCTTAGCTCGTAACGAAGGTGTTGACTACTTCAATAACCAAGTTGGTCCACAAATCTTACGTGATGCAGCTAGAACATGCGGTCCTTTACAAACTGCTTTAGATTTATGGAAAAAGCTCGTAGTTG-ATTTGTGGC---GTTCCGTG-CGGTCCAAAATCTTTTTGGTGCTGTCGCGTGTAT-GCCATCCTTGGGTGGAATCTGTGTGGCATTAGGTTGTCGTGCAGGGGATGCCCATCGTTTACTGTGAAAAAATTAGAGTGTTC-AAAGCAGGCTTATGCCGTTGAATATATTAGCATGGAATAATGAGATAGGACCTTGGTACTATTTTGTTGGTTTG-CGCACCG-AGGTAATGATTAATAGGGACAGTTGGGGGTATTCGTATTCCATTGTCAGAGGTGAAATTCTTGGATTTTTGGAAGACGAACTACTGCGAAAGCATTTA-CCAAGGATGTTTTCATTAATCAAGAACGAAAGTTAGGGGATCGAAGATGATTAGATACCATCGTAGTC
>Sellaphora terrestris VP299
AAAACATTCCAAGGTCCAGCTACTGGTATCGTTGTAGAGCGTGAACGTTTAAACAAATATGGTACTCCATTATTAGGTGCTACAGTAAAACCAAAATTAGGTTTATCTGGTAAAAACTACGGTCGTGTAGTATACGAAGGTTTAAAAGGTGGTTTAGACTTCTTAAAAGATGACGAAAACATTAACTCTCAACCATTCATGCGTTGGAGAGAGCGTTTCTTAAACTGTATGGAAGGTATTAACCGTGCTGCTGCAGCTACAGGTGAAGTTAAAGGTTCTTACTTAAACATCACTGCTGGTACTATGGAAGAAGTTTATGTACGTGCAGAATACGCTAAAGCAGTTGGTTCTGTAATCGTTATGATCGACTTAGTTATGGGTTACACAGCAATTCAAAGTGCTGCTATCTGGTCTCGTAACAATGATATGATCTTACACTTACACCGTGCAGGTAACTCTACTTACGCTCGTCAAAAGAATCACGGTATTAACTTCCGTGTTATCTGTAAATGGATGCGTATGGCTGGTGTAGACCACATCCACGCTGGTACAGTTGTTGGTAAATTAGAAGGTGATCCTTTAATGATTAAAGGTTTCTACGACACTTTACGTAAAACAAACTTAGAAGTTAACTTACCATACGGTATTTTCTTCGAAATGACATGGGCTAGTTTACGTAAATGTATGCCTGTTGCATCTGGTGGTATCCACTGTGGTCAAATGCACCAATTAGTTCACTACTTAGGTGATGACGTAGTATTACAATTCGGTGGTGGTACAATCGGTCACCCTGATGGTATTCAAGCAGGTGCTACAGCTAACCGTGTTGCTTTAGAAGCAATGATCTTAGCTCGTAACGAAGGTGTTGACTACTTCAATAACCAAGTTGGTCCACAAATCTTACGTGATGCAGCTAGAACATGCGGTCCTTTACAAACTGCTTTAGATTTATGGAAAAAGCTCGTAGTTG-ATTTGTGGC---GTTCCGTG-CGGTCCAAAATCTTTTTGGTGCTGTCGCGTGTAT-GCCATCCTTGGGTGGAATCTGTGTGGCATTAGGTTGTCGTGCAGGGGATGCCCATCGTTTACTGTGAAAAAATTAGAGTGTTC-AAAGCAGGCTTATGCCGTTGAATATATTAGCATGGAATAATGAGATAGGACCTTGGTACTATTTTGTTGGTTTG-CGCACCG-AGGTAATGATTAATAGGGACAGTTGGGGGTATTCGTATTCCATTGTCAGAGGTGAAATTCTTGGATTTTTGGAAGACGAACTACTGCGAAAGCATTTA-CCAAGGATGTTTTCATTAATCAAGAACGAAAGTTAGGGGATCGAAGATGATTAGATACCATCGTAGTC
>Sellaphora terrestris VP303
AAAACATTCCAAGGTCCAGCTACTGGTATCGTTGTAGAGCGTGAACGTTTAAACAAATATGGTACTCCATTATTAGGTGCTACAGTAAAACCAAAATTAGGTTTATCTGGTAAAAACTACGGTCGTGTAGTATACGAAGGTTTAAAAGGTGGTTTAGACTTCTTAAAAGATGACGAAAACATTAACTCTCAACCATTCATGCGTTGGAGAGAGCGTTTCTTAAACTGTATGGAAGGTATTAACCGTGCTGCTGCAGCTACAGGTGAAGTTAAAGGTTCTTACTTAAACATCACTGCTGGTACTATGGAAGAAGTTTATGTACGTGCAGAATACGCTAAAGCAGTTGGTTCTGTAATCGTTATGATCGACTTAGTTATGGGTTACACAGCAATTCAAAGTGCTGCTATCTGGTCTCGTAACAATGATATGATCTTACACTTACACCGTGCAGGTAACTCTACTTACGCTCGTCAAAAGAATCACGGTATTAACTTCCGTGTTATCTGTAAATGGATGCGTATGGCTGGTGTAGACCACATCCACGCTGGTACAGTTGTTGGTAAATTAGAAGGTGATCCTTTAATGATTAAAGGTTTCTACGACACTTTACGTAAAACAAACTTAGAAGTTAACTTACCATACGGTATTTTCTTCGAAATGACATGGGCTAGTTTACGTAAATGTATGCCTGTTGCATCTGGTGGTATCCACTGTGGTCAAATGCACCAATTAGTTCACTACTTAGGTGATGACGTAGTATTACAATTCGGTGGTGGTACAATCGGTCACCCTGATGGTATTCAAGCAGGTGCTACAGCTAACCGTGTTGCTTTAGAAGCAATGATCTTAGCTCGTAACGAAGGTGTTGACTACTTCAATAACCAAGTTGGTCCACAAATCTTACGTGATGCAGCTAGAACATGCGGTCCTTTACAAACTGCTTTAGATTTATGGAAAAAGCTCGTAGTTG-ATTTGTGGC---GTTCCGTG-CGGTCCAAAATCTTTTTGGTGCTGTCGCGTGTAT-GCCATCCTTGGGTGGAATCTGTGTGGCATTAGGTTGTCGTGCAGGGGATGCCCATCGTTTACTGTGAAAAAATTAGAGTGTTC-AAAGCAGGCTTATGCCGTTGAATATATTAGCATGGAATAATGAGATAGGACCTTGGTACTATTTTGTTGGTTTG-CGCACCG-AGGTAATGATTAATAGGGACAGTTGGGGGTATTCGTATTCCATTGTCAGAGGTGAAATTCTTGGATTTTTGGAAGACGAACTACTGCGAAAGCATTTA-CCAAGGATGTTTTCATTAATCAAGAACGAAAGTTAGGGGATCGAAGATGATTAGATACCATCGTAGTC
>Sellaphora terrestris VP304
AAAACATTCCAAGGTCCAGCTACTGGTATCGTTGTAGAGCGTGAACGTTTAAACAAATACGGTACTCCATTATTAGGTGCTACAGTAAAACCAAAATTAGGTTTATCTGGTAAAAACTACGGTCGTGTAGTATACGAAGGTTTAAAAGGTGGTTTAGACTTCTTAAAAGATGACGAAAACATTAACTCTCAACCATTCATGCGTTGGAGAGAGCGTTTCTTAAACTGTATGGAAGGTATTAACCGTGCTGCTGCAGCTACAGGTGAAGTTAAAGGTTCTTACTTAAACATCACTGCTGGTACTATGGAAGAAGTTTATGTACGTGCAGAATACGCTAAAGCAGTTGGTTCTGTAATCGTTATGATCGACTTAGTTATGGGTTACACAGCAATCCAAAGTGCTGCTATCTGGTCTCGTAACAATGATATGATCTTACACTTACACCGTGCAGGTAACTCTACTTACGCTCGTCAAAAGAATCACGGTATTAACTTCCGTGTTATCTGTAAATGGATGCGTATGGCTGGTGTAGACCACATCCACGCTGGTACAGTTGTTGGTAAATTAGAAGGTGATCCTTTAATGATTAAAGGTTTCTACGACACTTTACGTAAAACAAACTTAGAAGTTAACTTACCATACGGTATTTTCTTCGAAATGACATGGGCTAGTTTACGTAAATGTATGCCTGTTGCATCTGGTGGTATCCACTGTGGTCAAATGCACCAATTAGTTCACTACTTAGGTGATGACGTAGTATTACAATTCGGTGGTGGTACAATCGGTCACCCTGATGGTATTCAAGCAGGTGCTACAGCTAACCGTGTTGCTTTAGAAGCAATGATCTTAGCTCGTAACGAAGGTGTTGACTACTTCAATAACCAAGTTGGTCCACAAATCTTACGTGATGCAGCTAGAACATGCGGTCCTTTACAAACTGCTTTAGATTTATGGAAAAAGCTCGTAGTTG-ATTTGTGGC---GTTCCGTG-CGGTCCAAAATCTTTTTGGTGCTGTCGCGTGTAT-GCCATCCTTGGGTGGAATCTGTGTGGCATTAGGTTGTCGTGCAGGGGATGCCCATCGTTTACTGTGAAAAAATTAGAGTGTTC-AAAGCAGGCTTATGCCGTTGAATATATTAGCATGGAATAATGAGATAGGACCTTGGTACTATTTTGTTGGTTTG-CGCACCG-AGGTAATGATTAATAGGGACAGTTGGGGGTATTCGTATTCCATTGTCAGAGGTGAAATTCTTGGATTTTTGGAAGACGAACTACTGCGAAAGCATTTA-CCAAGGATGTTTTCATTAATCAAGAACGAAAGTTAGGGGATCGAAGATGATTAGATACCATCGTAGTC
