# Supplementary material for: Description of the Soil Diatom Sellaphora terrestris sp. nov. (Bacillariophyceae, Sellaphoraceae) from Vietnam, with Remarks on the Phylogeny and Taxonomy of Sellaphora and Systematic Position of Microcostatus
Source: Plants (Basel). 2022 Aug 18;11(16):2148. doi: 10.3390/plants11162148 (PMC9415725; doi:10.3390/plants11162148)
Supplement: Supplementary file 1 [file plants-11-02148-s001.zip › Supplementary Data S3.fas]

>Diprora_haenaensis_8296-Dipr001_KC954572
aaaacattccaaggtccagctactggtattattgtagaacgcgaacgtttaaacaaatatggtactccattattaggtgctacagtaaaaccaaaattaggtttatctggtaaaaattatggtcgtgtagtatacgaaggtttaaaaggcggtttagattttttaaaagatgacgaaaacattaattcgcagccgtttatgcgttggagagaacgtttcttaaactgtatggaaggtattaaccgtgcttctgcagctacaggtgaggtaaaaggttcttacttaaacatcactgctggaactatggaagaagtttacaaacgtgcagagtacgccaaagctgttggttctgtagtcgttatgatcgatttagttatgggttatacagcaattcaatcttctgctatttgggctcgtaataacgacatgatattacacttacaccgtgcaggtaactctgcttatgctcgtcaaaaaaaccacggtattaatttccgtgtaatttgtaaatggatgcgtatgtctggtgtagatcatatccacgctggtacagttgttggtaaactagaaggtgatcctttaatgattaaaggtttttatgatgttttacgtagaacaaacttagacgttaacttaccatttggtattttcttcgaaatgacatgggcgagtttacgcaaatgtatgccagttgcttcgggtggtattcactgtggtcaaatgcaccaattagttcactatttaggtgatgacgtagtattacaattcggtggtggtacaattggtcaccctgatggtatccaagcgggtgccacagctaaccgtgttgctttagaatcaatgattttagctcgtaacgaaggtattgattacttcaatagccaagttggtccacaaattttacgagatgcagcgagaacatgtggtccgttacaaactgctttagatttatggaaa
>Fallacia_cf._forcipata_Fallacia8_EF143289
aaaacattccaaggtccagcgacagggattattgtagaacgtgagcgtttaaacaaatacggtgttccattattaggtgcaacagtaaaaccaaaattaggtttatctggtaaaaactacggtcgtgtagtatacgaaggtttaaaaggtggtttagacttcttaaaagatgatgagaatattaactctcaaccattcatgcgttgganagagcgtttcttatactgtatggaaggtattaaccgtgctactgcagctacaggtgaagttaaaggttcatacttaaacattactggtgctactatggaagacgtttaccaacgtgccgagtacgctaaagcagtaggttctgtagttgtaatgatcgatttagttatgggttacacagcaatccaaagtattgctatttgggctcgtaataatgatatggttttacatttacaccgtgctggtaactctacttacgctcgtcaaaaaaatcatggtattaacttccgtgttatttgtaaatggatgcgtatgtctggtgtagatcatatccacgctggtacagttgttggtaaattagaaggtgatcctttaatgattaaaggtttctacgatgttttaagagaagtacacttaaatgttaacttaccattcggtatcttcttcgaaatgagttgggctagtttacgtaaatgtatgcctgttgcttctggtggtatccactgtggtcaaatgcaccaattaattcattacttaggtgatgatgtagtattacaattcggtggtggtacaattggtcaccctgatggtattcaagccggtgctacagctaaccgtgttgctttagaagcaatggtattagctcgtaacgaaggtattgacttcttcaatagcgatattggtccacgcatcttacgtgatgctgctagaacatgtggtcctttacaaacagctttagatttatggaaa
>Fallacia_monoculata_UTEX_FD254_HQ912460
aaaacattccaaggtcctgctacaggtattgttgtagaacgtgagcgtttaaacaaatacggtgcacctttattaggtgctacagtaaaacctaaattaggtttatctggtaaaaactacggtcgtgtagtttacgaaggtttaaaaggtggtttagacttcttaaaagatgatgagaacattaactctcaaccattcatgcgttggagagagcgtttcttatactgtatggaaggtattaaccgtgcttctgcagctacaggtgaaactaaaggttcatacctaaacatcactgctggtactatggaagaagtttaccaacgtgcagaatacgctaaatcagtaggttctgtaattgttatgatcgatttagttatgggttatacagcaattcaaagtgctgctatctggtctcgtaacaatgatatggttttacatttacaccgtgctggtaactctacttacgctcgtcaaaaaaaccacggtattaacttccgtgttatttgtaaatggatgcgtatgtctggtgtagatcatatccacgctggtacagttgttggtaaattagaaggtgatcctttaatgattaaaggtttctacgatgttttacgtgaagtacacttagatgttaacttaccattcggtatcttcttcgaaatgacatgggctagtttacgtaaatgtatgcctgttgcgtctggtggtattcactgtggtcaaatgcaccaattacttcactacttaggtgatgacgttgtattacaattcggtggtggtacaattggtcaccctgatggtattcaagccggtgctacagctaaccgtgttgctttagaagcaatggtaatcgctcgtaacgaaggtcttgactactttaacaacgaagttggtccacgcgttttacgtgatgcggctagaacatgtggtcctttacaaactgctttagacttatggaaa
>Fallacia_pygmaea_UTEX_FD294_HQ912469
aaaacattccaaggtccagcgacaggtgttgttgtagagcgtgagcgtttaaacaaatacggtactccattattaggtgcaacagtaaaaccaaaattaggtttatctggtaaaaactacggtcgtgtagtatacgaaggtttaaaaggtggtttagacttcttaaaagatgatgaaaacattaactctcaaccatttatgcgttggagagagcgtttcttatactgtatggaaggtattaaccgtgctgctgcagctacaggtgaagttaaaggttcatacttaaacatcactggtgctactatggaagacgtttacgaacgtgcagaatatgctaaatcagtaggttctgtaatcgttatgatcgacttagttatgggttacacagcgatccaatcagctgctatttgggctcgtaaaaacgatatgcttttacatttacaccgtgcaggtaactctacttacgctcgtcaaaagaaccacggtattaacttccgtgttatctgtaaatggatgcgtatgtctggtgtagatcacatccacgctggtacagttgttggtaaattagaaggtgatcctttaatgattaaaggtttctacgacgttttattagctacacatttagatgttaacttaccatacggtatcttcttcgaaatgacatgggctagtttacgtaaatgtatgcctgttgcatctggtggtatccactgtggtcaaatgcaccaattagttcactacttaggtgatgacgtagtattacaattcggtggtggtacaattggtcaccctgatggtattcaagctggtgctacagctaaccgtgttgctttagaagcaatggtattagctcgtaacgaaggtattgactacttcaacagcgaaattggtccacgtattttacgcgatgcagctagaacatgtggtcctttacaaactgctttagacttatggaaa
>Rossia_sp._E3333_EF143281
aaaacattccaaggtcctgcgacaggaattattgtagaacgtgagcgtttaaacaaatacggnnntccattattaggtgctacagtaaaaccaaaattaggtttatctggtaaaaactacggtcgtgtagtatttgaaggtttaaaaggtggtttagacttcttaaaagatgatgagaacattaactctcaaccatttatgcgttggagagagcgtttcttatactgtatggaaggtattaaccgtgccgcttcagctacaggtgaagttaaaggttcttacttaaacattactgctggtacaatggaagaagtatatgcacgtgcagaatacgctaaagcagtaggttcaatcgttgttatgatcgatttagttatgggttatacagcaattcaaagtgctgctatttgggctcgtgataacgacatgttattacacttacaccgtgcaggtaactctacttacgctcgtcaaaaaaatcatggtattaacttccgtgttatttgtaaatggatgcgtatgtctggtgtagatcatatccacgctggtacagttgttggtaaattagaaggtgatcctttaatgattaaaggtttctacgatactttacgcaaaacacacttagatgttaacttaccatatggtattttcttcgaaatgacatgggctagtttacgtaaatgtatgcctgttgcatctggtggtattcactgtggtcaaatgcaccaattagttcactatttaggtgatgatgtagtattacaatttggtggtggtacaattggtcacccggatggtattcaagcaggtgctacagctaaccgtgttgctttagaagcaatggtattagctcgtaacgaaggtcttgactacttcaacaatcaagttggtccacaaattttacgtgatgctgctagaacatgtggtcctttacaaacagctttagatttatggaaa
>Sellaphora_auldreekie_BLA1_EF143320
aaaacattccaaggtccagctactggtatcgttgtagagcgtgagcgtttaaacaaatacggtactccattattaggtgctacagtaaaaccaaaattaggtttatctggtaaaaactatggtcgtgtagtatacgaaggtttaaaaggtggtttagacttcttaaaagatgacgaaaacattaactctcaaccattcatgcgttggagagagcgtttcttatactgtatggaaggtattaaccgtgcttctgcagctacaggtgaagttaaaggttcttacttaaacatcactgctggtactatggaagaagtttacaaacgtgcagaatacggtaaagcagtaggttctgtaattgttatgatcgacttagtaatgggttacacagcaattcaaagtgctgcaatctgggctcgtgataatgacatgcttttacacttacaccgtgcaggtaactctacttacgctcgtcaaaagaaccatggtattaacttccgtgtaatctgtaaatggatgcgtatggctggtgtagaccatatccacgctggtacagttgttggtaaattagaaggtgatcctttaatgattaaaggtttctacgatactttacgtagaacaactttagacgttaacttaccatacggtatcttcttcgaaatgacatgggctagtttacgtaaatgtatgcctgttgcatcaggtggtatccactgtggtcaaatgcaccaattagttcattacttaggtgatgacgtagtattacaatttggtggtggtacaattggtcaccctgatggtattcaagcaggtgctactgctaaccgtgttgctttagaagcaatgatcttagctcgtaacgaaggtgttgattacttcaacagccaagttggtccacaaattttacgtgatgcagctagaacatgtggtccattacaaactgctttagatttatggaaa
>Sellaphora_auldreekie_BLA2_EF143303
aaaacattccaaggtccagctactggtatcgttgtagagcgtgagcgtttaaacaaatacggtactccattattaggtgctacagtaaaaccaaaattaggtttatctggtaaaaactatggtcgtgtagtatacgaaggtttaaaaggtggtttagacttcttaaaagatgacgaaaacattaactctcaaccattcatgcgttggagagagcgtttcttatactgtatggaaggtattaaccgtgcttctgcagctacaggtgaagttaaaggttcttacttaaacatcactgctggtactatggaagaagtttacaaacgtgcagaatacggtaaagcagtaggttctgtaattgttatgatcgacttagtaatgggttacacagcaattcaaagtgctgcaatctgggctcgtgataatgacatgcttttacacttacaccgtgcaggtaactctacttacgctcgtcaaaagaaccatggtattaacttccgtgtaatctgtaaatggatgcgtatggctggtgtagaccatatccacgctggtacagttgttggtaaattagaaggtgatcctttaatgattaaaggtttctacgatactttacgtagaacaactttagacgttaacttaccatacggtatcttcttcgaaatgacatgggctagtttacgtaaatgtatgcctgttgcatcaggtggtatccactgtggtcaaatgcaccaattagttcattacttaggtgatgacgtagtattacaatttggtggtggtacaattggtcaccctgatggtattcaagcaggtgctactgctaaccgtgttgctttagaagcaatgatcttagctcgtaacgaaggtgttgattacttcaacagccaagttggtccacaaattttacgtgatgcagctagaacatgtggtccattacaaactgctttagatttatggaaa
>Sellaphora_auldreekie_Cr44_KC911803
aaaacattccaaggtccagctactggtatcgttgtagagcgtgagcgtttaaacaaatacggtactccattattaggtgctacagtaaaaccaaaattaggtttatctggtaaaaactatggtcgtgtagtatacgaaggtttaaaaggtggtttagacttcttaaaagatgacgaaaacattaactctcaaccattcatgcgttggagagagcgtttcttatactgtatggaaggtattaaccgtgcttctgcagctacaggtgaagttaaaggttcttacttaaacatcactgctggtactatggaagaagtttacaaacgtgcagaatacggtaaagcagtaggttctgtaattgttatgatcgacttagtaatgggttacacagcaattcaaagtgctgcaatctgggctcgtgataatgacatgcttttacacttacaccgtgcaggtaactctacttacgctcgtcaaaagaaccatggtattaacttccgtgtaatctgtaaatggatgcgtatggctggtgtagaccatatccacgctggtacagttgttggtaaattagaaggtgatcctttaatgattaaaggtttctacgatactttacgtagaacaactttagacgttaacttaccatacggtatcttcttcgaaatgacatgggctagtttacgtaaatgtatgcctgttgcatcaggtggtatccactgtggtcaaatgcaccaattagttcattacttaggtgatgacgtagtattacaatttggtggtggtacaattggtcaccctgatggtattcaagcaggtgctactgctaaccgtgttgctttagaagcaatgatcttagctcgtaacgaaggtgttgattacttcaacagccaagttggtccacaaattttacgtgatgcagctagaacatgtggtccattacaaactgctttagatttatggaaa
>Sellaphora_auldreekie_DUN1_EF143276
aaaacattccaaggtccagctactggtatcgttgtagagcgtgagcgtttaaacaaatacggtactccattattaggtgctacagtaaaaccaaaattaggtttatctggtaaaaactatggtcgtgtagtatacgaaggtttaaaaggtggtttagacttcttaaaagatgacgaaaacattaactctcaaccattcatgcgttggagagagcgtttcttatactgtatggaaggtattaaccgtgcttctgcagctacaggtgaagttaaaggttcttacttaaacttcactgctggtactatggaagaagtttacaaacgtgcagaatacggtaaagcagtaggttctgtaattgttatgatcgacttagtaatgggttacacagcaattcaaagtgctgcaatctgggctcgtgataatgacatgcttttacacttacaccgtgcaggtaactctacttacgctcgtcaaaagaaccatggtattaacttccgtgtaatctgtaaatggatgcgtatggctggtgtagaccatatccacgctggtacagttgttggtaaattagaaggtgatcctttaatgattaaaggtttctacgatactttacgtagaacaactttagacgttaacttaccatacggtatcttcttcgaaatgacatgggctagtttacgtaaatgtatgcctgttgcatcaggtggtatccactgtggtcaaatgcaccaattagttcattacttaggtgatgacgtagtattacaatttggtggtggtacaattggtcaccctgatggtattcaagcaggtgctactgctaaccgtgttgctttagaagcaatgatcttagctcgtaacgaaggtgttgattacttcaacagccaagttggtccacaaattttacgtgatgcagctagaacatgtggtccattacaaactgctttagatttatggaaa
>Sellaphora_auldreekie_DUN2_EF143268
aaaacattccaaggtccagctactggtatcgttgtagagcgtgagcgtttaaacaaatacggtactccattattaggtgctacagtaaaaccaaaattaggtttatctggtaaaaactatggtcgtgtagtatacgaaggtttaaaaggtggtttagacttcttaaaagatgacgaaaacattaactctcaaccattcatgcgttggagagagcgtttcttatactgtatggaaggtattaaccgtgcttctgcagctacaggtgaagttaaaggttcttacttaaacatcactgctggtactatggaagaagtttacaaacgtgcagaatacggtaaagcagtaggttctgtaattgttatgatcgacttagtaatgggttacacagcaattcaaagtgctgcaatctgggctcgtgataatgacatgcttttacacttacaccgtgcaggtaactctacttacgctcgtcaaaagaaccatggtattaacttccgtgtaatctgtaaatggatgcgtatggctggtgtagaccatatccacgctggtacagttgttggtaaattagaaggtgatcctttaatgattaaaggtttctacgatactttacgtagaacaactttagacgttaacttaccatacggtatcttcttcgaaatgacatgggctagtttacgtaaatgtatgcctgttgcatcaggtggtatccactgtggtcaaatgcaccaattagttcattacttaggtgatgacgtagtattacaatttggtggtggtacaattggtcaccctgatggtattcaagcaggtgctactgctaaccgtgttgctttagaagcaatgatcttagctcgtaacgaaggtgttgattacttcaacagccaagttggtccacaaattttacgtgannnnnnnnnnnnnnnnnnnnnnnnnnnnnnnnnnnnnnnnnnnnnnnnn
>Sellaphora_auldreekie_DUN3_EF143277
aaaacattccaaggtccagctactggtatcgttgtagagcgtgagcgtttaaacaaatacggtactccattattaggtgctacagtaaaaccaaaattaggtttatctggtaaaaactatggtcgtgtagtatacgaaggtttaaaaggtggtttagacttcttaaaagatgacgaaaacattaactctcaaccattcatgcgttggagagagcgtttcttatactgtatggaaggtattaaccgtgcttctgcagctacaggtgaagttaaaggttcttacttaaacatcactgctggtactatggaagaagtttacaaacgtgcagaatacggtaaagcagtaggttctgtaattgttatgatcgacttagtaatgggttacacagcaattcaaagtgctgcaatctgggctcgtgataatgacatgcttttacacttacaccgtgcaggtaactctacttacgctcgtcaaaagaaccatggtattaacttccgtgtaatctgtaaatggatgcgtatggctggtgtagaccatatccacgctggtacagttgttggtaaattagaaggtgatcctttaatgattaaaggtttctacgatactttacgtagaacaactttagacgttaacttaccatacggtatcttcttcgaaatgacatgggctagtttacgtaaatgtatgcctgttgcatcaggtggtatccactgtggtcaaatgcaccaattagttcattacttaggtgatgacgtagtattacaatttggtggtggtacaattggtcaccctgatggtattcaagcaggtgctactgctaaccgtgttgctttagaagcaatgatcttagctcgtaacgaaggtgttgattacttcaacagccaagttggtccacaaattttacgtgatgcagctagaacatgtggtccattacaaactgctttagatttatggaaa
>Sellaphora_auldreekie_DUN4_EF143267
aaaacattccaaggtccagctactggtatcgttgtagagcgtgagcgtttaaacaaatacggtactccattattaggtgctacagtaaaaccaaaattaggtttatctggtaaaaactatggtcgtgtagtatacgaaggtttaaaaggtggtttagacttcttaaaagatgacgaaaacattaactctcaaccattcatgcgttggagagagcgtttcttatactgtatggaaggtattaaccgtgcttctgcagctacaggtgaagttaaaggttcttacttaaacatcactgctggtactatggaagaagtttacaaacgtgcagaatacggtaaagcagtaggttctgtaattgttatgatcgacttagtaatgggttacacagcaattcaaagtgctgcaatctgggctcgtgataatgacatgcttttacacttacaccgtgcaggtaactctacttacgctcgtcaaaagaaccatggtattaacttccgtgtaatctgtaaatggatgcgtatggctggtgtagaccatatccacgctggtacagttgttggtaaattagaaggtgatcctttaatgattaaaggtttctacgatactttacgtagaacaactttagacgttaacttaccatacggtatcttcttcgaaatgacatgggctagtttacgtaaatgtatgcctgttgcatcaggtggtatccactgtggtcaaatgcaccaattagttcattacttaggtgatgacgtagtattacaatttggtggtggtacaattggtcaccctgatggtattcaagcaggtgctactgctaaccgtgttgctttagaagcaatgatcttagctcgtaacgaaggtgttgattacttcaacagccaagttggtnnnnnnnnnnnnnnnnnnnnnnnnnnnnnnnnnnnnnnnnnnnnnnnnnnnnnnnnnnnnnnnnnn
>Sellaphora_auldreekie_Sel776INV_KC911804
aaaacattccaaggtccagctactggtatcgttgtagagcgtgagcgtttaaacaaatacggtactccattattaggtgctacagtaaaaccaaaattaggtttatctggtaaaaactatggtcgtgtagtatacgaaggtttaaaaggtggtttagacttcttaaaagatgacgaaaacattaactctcaaccattcatgcgttggagagagcgtttcttatactgtatggaaggtattaaccgtgcttctgcagctacaggtgaagttaaaggttcttacttaaacatcactgctggtactatggaagaagtttacaaacgtgcagaatacggtaaagcagtaggttctgtaattgttatgatcgacttagtaatgggttacacagcaattcaaagtgctgcaatctgggctcgtgataatgacatgcttttacacttacaccgtgcaggtaactctacttacgctcgtcaaaagaaccatggtattaacttccgtgtaatctgtaaatggatgcgtatggctggtgtagaccatatccacgctggtacagttgttggtaaattagaaggtgatcctttaatgattaaaggtttctacgatactttacgtagaacaactttagacgttaacttaccatacggtatcttcttcgaaatgacatgggctagtttacgtaaatgtatgcctgttgcatcaggtggtatccactgtggtcaaatgcaccaattagttcattacttaggtgatgacgtagtattacaatttggtggtggtacaattggtcaccctgatggtattcaagcaggtgctactgctaaccgtgttgctttagaagcaatgatcttagctcgtaacgaaggtgttgattacttcaacagccaagttggtccacaaattttacgtgatgcagctagaacatgtggtccattacaaactgctttagatttatggaaa
>Sellaphora_auldreekie_Sel781INV_KC911805
aaaacattccaaggtccagctactggtatcgttgtagagcgtgagcgtttaaacaaatacggtactccattattaggtgctacagtaaaaccaaaattaggtttatctggtaaaaactatggtcgtgtagtatacgaaggtttaaaaggtggtttagacttcttaaaagatgacgaaaacattaactctcaaccattcatgcgttggagagagcgtttcttatactgtatggaaggtattaaccgtgcttctgcagctacaggtgaagttaaaggttcttacttaaacatcactgctggtactatggaagaagtttacaaacgtgcagaatacggtaaagcagtaggttctgtaattgttatgatcgacttagtaatgggttacacagcaattcaaagtgctgcaatctgggctcgtgataatgacatgcttttacacttacaccgtgcaggtaactctacttacgctcgtcaaaagaaccatggtattaacttccgtgtaatctgtaaatggatgcgtatggctggtgtagaccatatccacgctggtacagttgttggtaaattagaaggtgatcctttaatgattaaaggtttctacgatactttacgtagaacaactttagacgttaacttaccatacggtatcttcttcgaaatgacatgggctagtttacgtaaatgtatgcctgttgcatcaggtggtatccactgtggtcaaatgcaccaattagttcattacttaggtgatgacgtagtattacaatttggtggtggtacaattggtcaccctgatggtattcaagcaggtgctactgctaaccgtgttgctttagaagcaatgatcttagctcgtaacgaaggtgttgattacttcaacagccaagttggtccacaaattttacgtgatgcagctagaacatgtggtccattacaaactgctttagatttatggaaa
>Sellaphora_bacillum_BLA4_EF143311
aaaacattccaaggtccagctactggtatcattgtagaacgtgagcgtttaaacaaatacggtactccattattaggtgctacagtaaaaccgaaattaggtttatctggtaaaaactatggtcgtgtagtatatgaaggtttaaaaggtggtttagacttcttaaaagatgacgaaaacattaactctcaaccattcatgcgttggagagaacgtttcttatactgtatggaaggtattaaccgtgcttctgcagctacaggtgaagttaaaggttcttacctaaacatcactgctggtactatggaagaagtttacaaacgtgcagaatacggtaaagcagttggttctatcgttgttatgatcgatttagttatgggttacacagcaattcaaagtgctgctatctgggctcgtgacaacgacatgcttttacacttacaccgtgcaggtaactctacttacgctcgtcaaaagaatcatggtattaacttccgtgtaatctgtaaatggatgcgtatgtctggtgtagatcatatccacgctggtacagttgttggtaaattagaaggtgatcctttaatgattaaaggtttctacgacgttttacgtagaacaactttagacgttaacttaccatacggtatcttctttgaaatgacatgggctagtttacgtaaatgtatgcctgttgcatctggtggtattcactgtggtcaaatgcaccaattaattcattacttaggtgatgatgtagtattacaatttggtggtggtacaattggtcaccctgatggtattcaagcaggtgctacagctaaccgtgttgctttagaagcaatggtattagctcgtaacgaaggtgttgatttcttcaacaaccaagttggtccacaaattttacgcgatgcagctagaacatgtggtccattacaaactgctttagatttatggaaa
>Sellaphora_bacillum_BLA5_EF143284
aaaacattccaaggtccagctactggtatcattgtagaacgtgagcgtttaaacaaatacggtactccattattaggtgctacagtaaaaccgaaattaggtttatctggtaaaaactatggtcgtgtagtatatgaaggtttaaaaggtggtttagacttcttaaaagatgacgaaaacattaactctcaaccattcatgcgttggagagaacgtttcttatactgtatggaaggtattaaccgtgcttctgcagctacaggtgaagttaaaggttcttacctaaacatcactgctggtactatggaagaagtttacaaacgtgcagaatacggtaaagcagttggttctatcgttgttatgatcgatttagttatgggttacacagcaattcaaagtgctgctatctgggctcgtgacaacgacatgcttttacacttacaccgtgcaggtaactctacttacgctcgtcaaaagaatcatggtattaacttccgtgtaatctgtaaatggatgcgtatgtctggtgtagatcatatccacgctggtacagttgttggtaaattagaaggtgatcctttaatgattaaaggtttctacgacgttttacgtagaacaactttagacgttaacttaccatacggtatcttctttgaaatgacatgggctagtttacgtaaatgtatgcctgttgcatctggtggtattcactgtggtcaaatgcaccaattaattcattacttaggtgatgatgtagtattacaatttggtggtggtacaattggtcaccctgatggtattcaagcaggtgctacagctaaccgtgttgctttagaagcaatggtattagctcgtaacgaaggtgttgatttcttcaacaaccaagttggtccacaaattttacgcgatgcagctagaacatgtggtccattacaaactgctttagatttatggaaa
>Sellaphora_bacillum_E3147_AY571745
aaaacattccaaggtccagctactggtatcattgtagaacgtgagcgtttaaacaaatacggtactccattattaggtgctacagtaaaaccgaaattaggtttatctggtaaaaactatggtcgtgtagtatatgaaggtttaaaaggtggtttagacttcttaaaagatgacgaaaacattaactctcaaccattcatgcgttggagagaacgtttcttatactgtatggaaggtattaaccgtgcttctgcagctacaggtgaagttaaagnttcttacctaaacatcactgctggtactatggaagaagtttacaaacgtgcagaatacggtaaagcagttggttctatcgttgttatgatcgatttagttatgggttacacagcaattcaaagtgctgctatctgggctcgtgacaacgacatgcttttacacttacaccgtgcaggtaactctacttacgctcgtcaaaagaatcatggtattaacttccgtgtaatctgtaaatggatgcgtatgtctggtgtagatcatatccacgctggtacagttgttggtaaattagaaggtgatcctttaatgattaaaggtttctacgacgttttacgtagaacaactttagacgttaacttaccatacggtatcttctttgaaatgacatgggctagtttacgtaaatgtatgcctgttgcatctggtggtattcactgtggtcaaatgcaccaattaattcattacttaggtgatgatgtagtattacaatttggtggtggtacaattggtcaccctgatggtattcaagcaggtgctacagctaaccgtgttgctttagaagcaatggtattagctcgtaacgaaggtgttgatttcttcaacaaccaagttggtccacaaattttacgcgatgcagctagaacatgtggtccattacaaactgctttagatttatggaaa
>Sellaphora_bacillum_STMAR1_EF143273
aaaacattccaaggtccagctactggtatcattgtagaacgtgagcgtttaaacaaatacggtactccattattaggtgctacagtaaaaccgaaattaggtttatctggtaaaaactatggtcgtgtagtatatgaaggtttaaaaggtggtttagacttcttaaaagatgacgaaaacattaactctcaaccattcatgcgttggagagaacgtttcttatactgtatggaaggtattaaccgtgcttctgcagctacaggtgaagttaaaggttcttacctaaacatcactgctggtactatggaagaagtttacaaacgtgcagaatacggtaaagcagttggttctatcgttgttatgatcgatttagttatgggttacacagcaattcaaagtgctgctatctgggctcgtgacaacgacatgcttttacacttacaccgtgcaggtaactctactnacgctcgtcaaaagaatcatggtattaacttccgtgtaatctgtaaatggatgcgtatgtctggtgtagatcatatccacgctggtacagttgttggtaaattagaaggtgatcctttaatgattaaaggtttctacgacgttttacgtagaacaactttagacgttaacttaccatacggtatcttctttgaaatgacatgggctagtttacgtaaatgtatgcctgttgcatctggtggtattcactgtggtcaaatgcaccaattaattcattacttaggtgatgatgtagtattacaatttggtggtggtacaattggtcaccctgatggtattcaagcaggtgctacagctaaccgtgttgctttagaagcaatggtattagctcgtaacgaaggtgttgatttcttcaacaaccaagttggtccacaaattttacgcgatgcagctagaacatgtggtccattacaaactgctttagatttatggaaa
>Sellaphora_balashovae_B385_MG515209
aaaacattccaaggtccagctactggtatcattgtagagcgtgagcgtttaaacaaatccggtactccattattaggtgctacagtaaaaccaaaattaggtttatctggtaaaaactatggtcgtgtagtatacgaaggtttaaaaggtggtttagacttcttaaaagatgacgaaaacattaactctcaaccatttatgcgttggagagaacgtttcttatactgtatggaaggtattaaccgtgctgccgcagctacaggtgaagttaaaggttcttacttaaacatcactgctggtactatggaagaagtttacgcacgtgcagaatacggtaaagcagttggatctgtagtcgttatgatcgatttagttatgggttatacagcaattcaaagtgctgctatctgggctcgtaacaatgacatgcttttacacttacaccgtgcaggtaactctacttacgctcgtcaaaagaatcatgggattaacttccgtgttatctgtaaatggatgcgtatgtctggtgtggaccacatccacgctggtacagttgttggtaaattagaaggtgatcctttaatgattaaaggtttctacgatgttttacgtagaacaactttagatgttaacttaccatatggtatcttcttcgaaatgacatgggctagtttacgtaaatgtatgcctgttgcatctggtggtatccactgtggtcaaatgcaccaattagttcattacttaggtgatgacgtggtattacaattcggtggtggtacaattggtcaccctgatggtattcaagcaggtgctacagctaaccgtgttgctttagaagcaatggttttagctcgtaacgaaggtgttgactacttcaataatcaagttggcccacaaattnnnnnnnnnnnnnnnnnnnnnnnnnnnnnnnnnnnnnnnnnnnnnnnnnnnnnnnnn
>Sellaphora_blackfordensis_(Bfp04)02_JN418674
aaaacattccaaggtccagctactggtatcgttgtagagcgtgagcgtttaaacaaatacggtactccattattaggtgctacagtaaaaccaaaattaggtttatctggtaaaaactatggtcgtgtagtatacgaaggtttaaaaggtggtttagacttcttaaaagatgacgaaaacattaactctcaaccattcatgcgttggagagagcgtttcttaaactgtatggaaggtattaaccgtgcttctgcagctacaggtgaagttaaaggttcttacttaaacatcactgctggtactatggaagaagtttacaaacgtgcagaatacggtaaagcagttggttctgtaatcgttatgatcgacttagttatgggttacacagcaattcaaagtgctgcaatctgggctcgtgaaaatgacatgcttttacatttacaccgtgcaggtaactctacttacgctcgtcaaaagaatcatggtattaacttccgtgtaatctgtaaatggatgcgtatgtctggtgtagatcatatccacgctggtacagttgttggtaaattagaaggtgatcctttaatgattaaaggtttctacgacgttttacgtagaacaaatttagaggttaacttaccatatggtattttctttgaaatgacatgggctagtttacgtaaatgtatgcctgttgcatctggtggtattcactgtggtcaaatgcaccaattaattcactacttaggtgatgatgtagtattacaatttggtggtggtacaattggtcaccctgatggtattcaagcaggtgctacagctaaccgtgttgctttagaagcaatgatcttagctcgtaacgaaggtgttgattacttcaacaaccaagttggtccacaaattttacgtgatgcagctagaacatgtggtccattacaaactgctttagatttatggaaa
>Sellaphora_blackfordensis_(Bfp5x8)F1-3_JN418669
aaaacattccaaggtccagctacaggtattattgtagaacgtgagcgtttaaacaaatatggtactccattattaggtgctacagtaaaaccaaaattaggtttatctggtaaaaactatggtcgtgtagtatacgaaggtttaaaaggtggtttagacttcttaaaagatgacgaaaacattaactctcaaccattcatgcgttggagagaacgtttcttatactgtatggaaggtattaaccgtgcttctgcagctacaggtgaagttaaaggttcttacttaaacatcactgctggtactatggaagaagtttacaaacgtgcagaatacgctaaagcagttggttctatagttgttatgatcgacttagtaatgggttacacagcaattcaaagttgtgctctttgggctcgtgacaacgacatgcttttacatttacaccgtgcaggaaactctacttacgctcgtcaaaagaatcatggtattaacttccgtgtaatctgtaaatggatgcgtatgtctggtgtagatcatatccacgctggtacagttgttggtaaattagaaggtgatcctttaatgattaaaggtttctacgatgttttacgtagaacaactttagacgttaacttaccatacggtatcttctttgagatgacatgggctagtttacgtaaatgtatgcctgttgcatctggtggtattcactgtggtcaaatgcaccaattaattcactacttaggtgatgacgtagtattacaattcggtggtggtacaattggtcacccagatggtattcaagcaggagctacagctaaccgtgttgctttagaagcaatgatcttagctcgtaacgaaggtgttgattatttcaacaaccaagttggtccgcaaattttacgtgatgccgctagaacatgtggtccattacaaactgctttagatttatggaaa
>Sellaphora_blackfordensis_BAL1_EF143310
aaaacattccaaggtccagctacaggtattattgtagaacgtgagcgtttaaacaaatatggtactccattattaggtgctacagtaaaaccaaaattaggtttatctggtaaaaactatggtcgtgtagtatacgaaggtttaaaaggtggtttagacttcttaaaagatgacgaaaacattaactctcaaccattcatgcgttggagagaacgtttcttatactgtatggaaggtattaaccgtgcttctgcagctacaggtgaagttaaaggttcttacttaaacatcactgctggtactatggaagaagtttacaaacgtgcagaatacgctaaagcagttggttctatagttgttatgatcgacttagtaatgggttacacagcaattcaaagttgtgctctttgggctcgtgacaacgacatgcttttacatttacaccgtgcaggaaactctacttacgctcgtcaaaagaatcatggtattaacttccgtgtaatctgtaaatggatgcgtatgtctggtgtagatcatatccacgctggtacagttgttggtaaattagaaggtgatcctttaatgattaaaggtttctacgatgttttacgtagaacaactttagacgttaacttaccatacggtatcttctttgagatgacatgggctagtttacgtaaatgtatgcctgttgcatctggtggtattcactgtggtcaaatgcaccaattaattcactacttaggtgatgacgtagtattacaattcggtggtggtacaattggtcacccagatggtattcaagcaggagctacagctaaccgtgttgctttagaagcaatgatcttagctcgtaacgaaggtgttgattatttcaacaaccaagttggtccgcaaattttacgtgatgccgctagaacatgtggtccattacaaactgctttagatttatggaaa
>Sellaphora_blackfordensis_BLA6_EF143282
aaaacattccaaggtccagctacaggtattattgtagaacgtgagcgtttaaacaaatatggtactccattattaggtgctacagtaaaaccaaaattaggtttatctggtaaaaactatggtcgtgtagtatacgaaggtttaaaaggtggtttagacttcttaaaagatgacgaaaacattaactctcaaccattcatgcgttggagagaacgtttcttatactgtatggaaggtattaaccgtgcttctgcagctacaggtgaagttaaaggttcttacttaaacatcactgctggtactatggaagaagtttacaaacgtgcagaatacgctaaagcagttggttctatagttgttatgatcgacttagtaatgggttacacagcaattcaaagttgtgctctttgggctcgtgacaacgacatgcttttacatttacaccgtgcaggaaactctacttacgctcgtcaaaagaatcatggtattaacttccgtgtaatctgtaaatggatgcgtatgtctggtgtagatcatatccacgctggtacagttgttggtaaattagaaggtgatcctttaatgattaaaggtttctacgatgttttacgtagaacaactttagacgttaacttaccatacggtatcttctttgagatgacatgggctagtttacgtaaatgtatgcctgttgcatctggtggtattcactgtggtcaaatgcaccaattaattcactacttaggtgatgacgtagtattacaattcggtggtggtacaattggtcacccagatggtattcaagcaggagctacagctaaccgtgttgctttagaagcaatgatcttagctcgtaacgaaggtgttgattatttcaacaaccaagttggtccgcaaattttacgtgatgccgctagaacatgtggtccattacaaactgctttagatttatggaaa
>Sellaphora_blackfordensis_BLA7_EF143283
aaaacattccaaggtccagctacaggtattattgtagaacgtgagcgtttaaacaaatatggtactccattattaggtgctacagtaaaaccaaaattaggtttatctggtaaaaactatggtcgtgtagtatacgaaggtttaaaaggtggtttagacttcttaaaagatgacgaaaacattaactctcaaccattcatgcgttggagagaacgtttcttatactgtatggaaggtattaaccgtgcttctgcagctacaggtgaagttaaaggttcttacttaaacatcactgctggtactatggaagaagtttacaaacgtgcagaatacgctaaagcagttggttctatagttgttatgatcgacttagtaatgggttacacagcaattcaaagttgtgctctttgggctcgtgacaacgacatgcttttacatttacaccgtgcaggaaactctacttacgctcgtcaaaagaatcatggtattaacttccgtgtaatctgtaaatggatgcgtatgtctggtgtagatcatatccacgctggtacagttgttggtaaattagaaggtgatcctttaatgattaaaggtttctacgatgttttacgtagaacaactttagacgttaacttaccatacggtatcttctttgagatgacatgggctagtttacgtaaatgtatgcctgttgcatctggtggtattcactgtggtcaaatgcaccaattaattcactacttaggtgatgacgtagtattacaattcggtggtggtacaattggtcacccagatggtattcaagcaggagctacagctaaccgtgttgctttagaagcaatgatcttagctcgtaacgaaggtgttgattatttcaacaaccaagttggtccgcaaattttangtgatgcnnnnnnnnnnnnnnnnnnnnnnnnnnnnnnnnnnnnnnnnnnnnnn
>Sellaphora_blackfordensis_BLA8_EF143290
aaaacattccaaggtccagctacaggtattattgtagaacgtgagcgtttaaacaaatatggtactccattattaggtgctacagtaaaaccaaaattaggtttatctggtaaaaactatggtcgtgtagtatacgaaggtttaaaaggtggtttagacttcttaaaagatgacgaaaacattaactctcaaccattcatgcgttggagagaacgtttcttatactgtatggaaggtattaaccgtgcttctgcagctacaggtgaagttaaaggttcttacttaaacatcactgctggtactatggaagaagtttacaaacgtgcagaatacgctaaagcagttggttctatagttgttatgatcgacttagtaatgggttacacagcaattcaaagttgtgctctttgggctcgtgacaacgacatgcttttacatttacaccgtgcaggaaactctacttacgctcgtcaaaagaatcatggtattaacttccgtgtaatctgtaaatggatgcgtatgtctggtgtagatcatatccacgctggtacagttgttggtaaattagaaggtgatcctttaatgattaaaggtttctacgatgttttacgtagaacaactttagacgttaacttaccatacggtatcttctttgagatgacatgggctagtttacgtaaatgtatgcctgttgcatctggtggtattcactgtggtcaaatgcaccaattaattcactacttaggtgatgacgtagtattacaattcggtggtggtacaattggtcacccagatggtattcaagcaggagctacagctaaccgtgttgctttagaagcaatgatcttagctcgtaacgaaggtgttgattatttcaacaaccaagttggtccgcaaattttacgtgatgccgctagaacatgtggtccattacaaactgctttagatttatggana
>Sellaphora_blackfordensis_DUN5_EF143319
aaaacattccaaggtccagctacaggtattattgtagaacgtgagcgtttaaacaaatatggtactccattattaggtgctacagtaaaaccaaaattaggtttatctggtaaaaactatggtcgtgtagtatacgaaggtttaaaaggtggtttagacttcttaaaagatgacgaaaacattaactctcaaccattcatgcgttggagagaacgtttcttatactgtatggaaggtattaaccgtgcttctgcagctacaggtgaagttaaaggttcttacttaaacatcactgctggtactatggaagaagtttacaaacgtgcagaatacgctaaagcagttggttctatagttgttatgatcgacttagtaatgggttacacagcaattcaaagttgtgctctttgggctcgtgacaacgacatgcttttacatttacaccgtgcaggaaactctacttacgctcgtcaaaagaatcatggtattaacttccgtgtaatctgtaaatggatgcgtatgtctggtgtagatcatatccacgctggtacagttgttggtaaattagaaggtgatcctttaatgattaaaggtttctacgatgttttacgtagaacaactttagacgttaacttaccatacggtatcttctttgagatgacatgggctagtttacgtaaatgtatgcctgttgcatctggtggtattcactgtggtcaaatgcaccaattaattcactacttaggtgatgacgtagtattacaattcggtggtggtacaattggtcacccagatggtattcaagcaggagctacagctaaccgtgttgctttagaagcaatgatcttagctcgtaacgaaggtgttgattatttcaacaaccaagttggtccgcaaattttacgtgatgccgctagaacatgtggtccattacaaactgctttagatttatgnaaa
>Sellaphora_blackfordensis_RBGE_(Bal7)3_HQ317112_HQ337589
aaaacattccaaggtccagctacaggtattattgtagaacgtgagcgtttaaacaaatatggtactccattattaggtgctacagtaaaaccaaaattaggtttatctggtaaaaactatggtcgtgtagtatacgaaggtttaaaaggtggtttagacttcttaaaagatgacgaaaacattaactctcaaccattcatgcgttggagagaacgtttcttatactgtatggaaggtattaaccgtgcttctgcagctacaggtgaagttaaaggttcttacttaaacatcactgctggtactatggaagaagtttacaaacgtgcagaatacgctaaagcagttggttctatagttgttatgatcgacttagtaatgggttacacagcaattcaaagttgtgctctttgggctcgtgacaacgacatgcttttacatttacaccgtgcaggaaactctacttacgctcgtcaaaagaatcatggtattaacttccgtgtaatctgtaaatggatgcgtatgtctggtgtagatcatatccacgctggtacagttgttggtaaattagaaggtgatcctttaatgattaaaggtttctacgatgttttacgtagaacaactttagacgttaacttaccatacggtatcttctttgagatgacatgggctagtttacgtaaatgtatgcctgttgcatctggtggtattcactgtggtcaaatgcaccaattaattcactacttaggtgatgacgtagtattacaattcggtggtggtacaattggtcacccagatggtattcaagcaggagctacagctaaccgtgttgctttagaagcaatgatcttagctcgtaacgaaggtgttgattatttcaacaaccaagttggtccgcaaattttacgtgatgccgctagaacatgtggtccattacaaactgctttagatttatggaaa
>Sellaphora_capitata_BEL1_EF143301
aaaacattccaaggtccagctacaggtattattgtagaacgtgagcgtttaaacaaatatggtactccattattaggtgcaacagtaaaaccaaaattaggtttatctggtaaaaactatggtcgtgtagtatatgaaggtttaaaaggtggtttagacttcttaaaagatgatgaaaacattaactctcaaccattcatgcgttggagagaacgtttcttatactgtatggaaggtattaaccgtgcttctgcagctacaggtgaagttaaaggttcttacttaaacatcactgctggtactatggaagaagtttacaaacgtgcagaatacgctaaagcagttggttctgtagttgttatgatcgacttagtaatgggttacacagcaattcaaagttctgctctttgggctcgtgacaacgacatgcttttacacttacaccgtgcaggaaactctacttacgctcgtcaaaagaatcatggtattaacttccgtgtaatctgtaaatggatgcgtatggctggtgtagaccatatccacgctggtacagttgttggtaaattagaaggtgatcctttaatgattaaaggtttctacgatactttacgtagaacaactttagacgttaacttaccatacggtatcttctttgaaatgacatgggctagtttacgtaaatgtatgcctgttgcatctggtggtattcactgtggtcaaatgcaccaattaattcactacttaggtgatgacgtagtattacaattcggtggtggtacaattggtcacccagatggtattcaagcgggagctacagctaaccgtgttgctttagaagcaatgatcttagctcgtaacgaaggtgttgattacttcaacaaccaagttggtccacaaatcttacgtgatgctgctagaacatgtggtccattacaaactgctttagatttatggaaa
>Sellaphora_capitata_BLA10_EF143295
aaaacattccaaggtccagctacaggtattattgtagaacgtgagcgtttaaacaaatatggtactccattattaggtgcaacagtaaaaccaaaattaggtttatctggtaaaaactatggtcgtgtagtatatgaaggtttaaaaggtggtttagacttcttaaaagatgatgaaaacattaactctcaaccattcatgcgttggagagaacgtttcttatactgtatggaaggtattaaccgtgcttctgcagctacaggtgaagttaaaggttcttacttaaacatcactgctggtactatggaagaagtttacaaacgtgcagaatacgctaaagcagttggttctgtagttgttatgatcgacttagtaatgggttacacagcaattcaaagttctgctctttgggctcgtgacaacgacatgcttttacacttacaccgtgcaggaaactctacttacgctcgtcaaaagaatcatggtattaacttccgtgtaatctgtaaatggatgcgtatggctggtgtagaccatatccacgctggtacagttgttggtaaattagaaggtgatcctttaatgattaaaggtttctacgatactttacgtagaacaactttagacgttaacttaccatacggtatcttctttgaaatgacatgggctagtttacgtaaatgtatgcctgttgcatctggtggtattcactgtggtcaaatgcaccaattaattcactacttaggtgatgacgtagtattacaattcggtggtggtacaattggtcacccagatggtattcaagcgggagctacagctaaccgtgttgctttagaagcaatgatcttagctcgtaacgaaggtgttgattacttcaacaaccaagttggtccacaaatcttacgtgatgctgctagaacatgtggtccattacaaactgctttagatttatggaaa
>Sellaphora_capitata_BLA11_EF143316
aaaacattccaaggtccagctacaggtattattgtagaacgtgagcgtttaaacaaatatggtactccattattaggtgcaacagtaaaaccaaaattaggtttatctggtaaaaactatggtcgtgtagtatatgaaggtttaaaaggtggtttagacttcttaaaagatgatgaaaacattaactctcaaccattcatgcgttggagagaacgtttcttatactgtatggaaggtattaaccgtgcttctgcagctacaggtgaagttaaaggttcttacttaaacatcactgctggtactatggaagaagtttacaaacgtgcagaatacgctaaagcagttggttctgtagttgttatgatcgacttagtaatgggttacacagcaattcaaagttctgctctttgggctcgtgacaacgacatgcttttacacttacaccgtgcaggaaactctacttacgctcgtcaaaagaatcatggtattaacttccgtgtaatctgtaaatggatgcgtatggctggtgtagaccatatccacgctggtacagttgttggtaaattagaaggtgatcctttaatgattaaaggtttctacgatactttacgtagaacaactttagacgttaacttaccatacggtatcttctttgaaatgacatgggctagtttacgtaaatgtatgcctgttgcatctggtggtattcactgtggtcaaatgcaccaattaattcactacttaggtgatgacgtagtattacaattcggtggtggtacaattggtcacccagatggtattcaagcgggagctacagctaaccgtgttgctttagaagcaatgatcttagctcgtaacgaaggtgttgattacttcaacaaccaagttggtccacaaatcttacgtgatgctgctagaacatgtggtccattacaaactgctttagatttatggaaa
>Sellaphora_capitata_DUN6_EF143286
aaaacattccaaggtccagctacaggtattattgtagaacgtgagcgtttaaacaaatatggtactccattattaggtgcaacagtaaaaccaaaattaggtttatctggtaaaaactatggtcgtgtagtatatgaaggtttaaaaggtggtttagacttcttaaaagatgatgaaaacattaactctcaaccattcatgcgttggagagaacgtttcttatactgtatggaaggtattaaccgtgcttctgcagctacaggtgaagttaaaggttcttacttaaacatcactgctggtactatggaagaagtttacaaacgtgcagaatacgctaaagcagttggttctgtagttgttatgatcgacttagtaatgggttacacagcaattcaaagttctgctctttgggctcgtgacaacgacatgcttttacacttacaccgtgcaggaaactctacttacgctcgtcaaaagaatcatggtattaacttccgtgtaatctgtaaatggatgcgtatggctggtgtagaccatatccacgctggtacagttgttggtaaattagaaggtgatcctttaatgattaaaggtttctacgatactttacgtagaacaactttagacgttaacttaccatacggtatcttctttgaaatgacatgggctagtttacgtaaatgtatgcctgttgcatctggtggtattcactgtggtcaaatgcaccaattaattcactacttaggtgatgacgtagtattacaattcggtggtggtacaattggtcacccagatggtattcaagcgggagctacagctaaccgtgttgctttagaagcaatgatcttagctcgtaacgaaggtgttgattacttcaacaaccaagttggtccacaaatcttacgtgatgctgctagaacatgtggtccattacaaactgctttagatttatggaaa
>Sellaphora_capitata_RBGE_Mf21_HQ317113_HQ337590
aaaacattccaaggtccagctacaggtattattgtagaacgtgagcgtttaaacaaatatggtactccattattaggtgcaacagtaaaaccaaaattaggtttatctggtaaaaactatggtcgtgtagtatatgaaggtttaaaaggtggtttagacttcttaaaagatgatgaaaacattaactctcaaccattcatgcgttggagagaacgtttcttatactgtatggaaggtattaaccgtgcttctgcagctacaggtgaagttaaaggttcttacttaaacatcactgctggtactatggaagaagtttacaaacgtgcagaatacgctaaagcagttggttctgtagttgttatgatcgacttagtaatgggttacacagcaattcaaagttctgctctttgggctcgtgacaacgacatgcttttacacttacaccgtgcaggaaactctacttacgctcgtcaaaagaatcatggtattaacttccgtgtaatctgtaaatggatgcgtatggctggtgtagaccatatccacgctggtacagttgttggtaaattagaaggtgatcctttaatgattaaaggtttctacgatactttacgtagaacaactttagacgttaacttaccatacggtatcttctttgaaatgacatgggctagtttacgtaaatgtatgcctgttgcatctggtggtattcactgtggtcaaatgcaccaattaattcactacttaggtgatgacgtagtattacaattcggtggtggtacaattggtcacccagatggtattcaagcgggagctacagctaaccgtgttgctttagaagcaatgatcttagctcgtaacgaaggtgttgattacttcaacaaccaagttggtccacaaatcttacgtgatgctgctagaacatgtggtccattacaaactgctttagatttatggaaa
>Sellaphora_cf._laevissima_KEL-2015_JAR89_B2Run14_KM999088
aaaacattccaaggtccagctactggtatcattgtagagcgtgagcgtttaaacaaatacggtactccattattaggtgctacagtaaaaccaaaattaggtttatctggtaaaaactatggtcgtgtagtatacgaaggtttaaaaggtggtttagacttcttaaaagatgacgaaaacattaactctcaaccatttatgcgttggagagaacgtttcttatactgtatggaaggtattaaccgtgctgctgcagctacaggtgaagttaaaggttcttacttaaacatcactgctggtactatggaagaagtttacaaacgtgcagaatacggtaaagcagttggttctgtaatcgttatgatcgacttagttatgggttacacagcaattcaaagtgctgctatctgggctcgtgacaatgacatgcttttacacttacaccgtgcaggtaactctacttacgctcgtcaaaaaaaccatggtattaacttccgtgttatttgtaaatggatgcgtatggctggtgtagaccatatccacgctggtacagttgttggtaaattagaaggtgatcctttaatgattaaaggtttctacgacactttacgtaaaacaactttagacgttaacttaccatacggtatcttctttgaaatgacatgggctagtttacgtaaatgtatgcctgttgcatctggtggtatccactgtggtcaaatgcaccaattaattcactacttaggtgatgacgtagtattacaattcggtggtggtacaattggtcaccctgatggtattcaagcaggtgctacagctaaccgtgttgctttagaagcaatgatcttagctcgtaacgaaggtgttgactacttcaacaaccaagtaggtccacaaattttacgtgatgcagctagaacatnnnnnnnnnnnnnnnnnnnnnnnnnnnnnnnnnnn
>Sellaphora_cf._minima_BM42_EF143279
aaaacattccaaggtccagcaactgggattgttgtagaacgtgagcgtttaaacaaatacggtactccattattaggtgctacagtaaaaccaaaattaggtttatctggtaaaaactatggtcgtgtagtatacgaaggtttaaaaggtggtttagacttcttaaaagatgatgaaaacattaactctcaaccatttatgcgttggagagagcgtttcttatactgtatggaaggtattaaccgtgcttctgcagctacaggtgaaacgaaaggttcttacttaaacatcactgctggtactatggaagaagtttacgaacgtgcagaatacggtaaagcagttggttctgtaatcgtgatgatcgacttagttatgggttacacagcaattcaatctgctgcgatttgggctcgtaacaacgacatgcttttacacttacaccgtgcaggtaactctacttacgctcgtcaaaaaaaccatggtattaacttccgtgtaatttgtaaatggatgcgtatgtcaggtgtagaccatatccacgctggtacagtggttggaaaattagaaggtgatcctttaatgattaaaggtttctacgatgttttacgtagaacaactttagatgttaacttaccgtacggtatcttctttgaaatgacatgggctagtttacgtaaatgtatgcctgttgcttctggtggtatccactgtggtcaaatgcaccaattagttcactacttaggtgatgacgtagtattacaattcggtggtggtacaattggtcaccctgatggtattcaagcaggtgctacagcaaaccgtgttgctttagaagcaatgattttagctcgtaacgaaggcgttgattacttcaacaaccaagttggtcctcaaatcttacgcgatgcagctagaacatgtggtccattacaaactgctttagatttatggaaa
>Sellaphora_cf._seminulum_TM37_EF143280
aaaacattccaaggtccagctactggtatcattgtagagcgtgaacgtttaaacaaatatggtactccattattaggtgctacagtaaaaccaaaattaggtttatctggtaaaaactatggtcgtgtagtatatgaaggtttaaaaggtggtttagacttcttaaaagatgacgaaaacattaactctcaaccatttatgcgttggagagagcgtttcttaaactgtatggaaggtattaaccgtgctgcagcagctacaggtgaagttaaaggttcttacttaaacatcacagctggtactatggaagaagtttacgcacgtgcagaatatgctaaagcagttggttctgttatcgttatgatcgatttagttatgggttacacagcaattcaaagtgctgctatctggtctcgtaacaacgatatgatcttacacttacaccgtgcaggtaactctacttacgctcgtcaaaagaatcatggtattaacttccgtgttatctgtaaatggatgcgtatgtctggtgtagatcatatccacgctggtacagttgttggtaaattagaaggtgatcctttaatgattaaaggtttctacgatactttacgtagaacaactttagacgttaacttaccatttggtattttctttgaaatgacatgggctagtttacgtaaatgtatgcctgttgcatctggtggtatccactgtggtcaaatgcaccaattagttcactacttaggtgatgatgtagtattacaattcggtggtggtacaattggtcacccagatggtattcaagcaggtgctacagctaaccgtgttgctttagaagcaatgatcttagctcgtaacgaaggtgttgactactttaataaccaagttggtccacaaattttgcgtgacgcagctagaacatgtggtcctttacaaactgctttagatttatggaaa
>Sellaphora_laevissima_THR1_EF143263
aaaacattccaaggtccagctactggtatcattgtagagcgtgagcgtttaaacaaatacggtactccattattaggtgctacagtaaaaccaaaattaggtttatctggtaaaaactatggtcgtgtagtatacgaaggtttaaaaggtggtttagacttcttaaaagatgacgaaaacattaactctcaaccatttatgcgttggagagaacgtttcttatactgtatggaaggtattaaccgtgctgctgcagctacaggtgaagttaaaggttcttacttaaacatcactgctggtactatggaagaagtttacaaacgtgcagaatacggtaaagcagttggttctgtagtcgttatgatcgacttagttatgggttacacagcaattcaaagtgctgctatctgggctcgtgataatgacatgcttttacacttacaccgtgcaggtaactctacttacgctcgtcaaaaaaaccatgggattaacttccgtgttatttgtaaatggatgcgtatgtgtggtgtagaccatatccacgctggtacagttgttggtaaattagaaggtgatcctttaatgattaaaggtttctacgatgttttacgtaaaacaactttagacgttaacttaccatacggtatcttctttgaaatgacatgggctagtttacgtaaatgtatgcctgttgcatctggtggtatccactgtggtcaaatgcaccaattaattcattacttaggtgatgacgtagtattacaattcggtggtggtacaattggtcaccctgatggtattcaagcaggtgctacagctaaccgtgttgctttagaagcaatggtcgtagctcgtaacgaaggtgttgactacttcaacaaccaagttggtccacaaattttacgtgatgcagcgagaacatgtggtcctttacaaactgctttagacttatggaaa
>Sellaphora_laevissima_THR2_EF143265
aaaacattccaaggtccagctactggtatcattgtagagcgtgagcgtttaaacaaatacggtactccattattaggtgctacagtaaaaccaaaattaggtttatctggtaaaaactatggtcgtgtagtatacgaaggtttaaaaggtggtttagacttcttaaaagatgacgaaaacattaactctcaaccatttatgcgttggagagaacgtttcttatactgtatggaaggtattaaccgtgctgctgcagctacaggtgaagttaaaggttcttacttaaacatcactgctggtactatggaagaagtttacaaacgtgcagaatacggtaaagcagttggttctgtagtcgttatgatcgacttagttatgggttacacagcaattcaaagtgctgctatctgggctcgtgataatgacatgcttttacacttacaccgtgcaggtaactctacttacgctcgtcaaaaaaaccatgggattaacttccgtgttatttgtaaatggatgcgtatgtgtggtgtagaccatatccacgctggtacagttgttggtaaattagaaggtgatcctttaatgattaaaggtttctacgatgttttacgtaaaacaactttagacgttaacttaccatacggtatcttctttgaaatgacatgggctagtttacgtaaatgtatgcctgttgcatctggtggtatccactgtggtcaaatgcaccaattaattcattacttaggtgatgacgtagtattacaattcggtggtggtacaattggtcaccctgatggtattcaagcaggtgctacagctaaccgtgttgctttagaagcaatggtcgtagctcgtaacgaaggtgttgactacttcaacaaccaagttggtccacaaattttacgtgatgcagcgagaacatgtggtcctttacaaactgctttagacttatggaaa
>Sellaphora_laevissima_THR3_EF143313
aaaacattccaaggtccagctactggtatcattgtagagcgtgagcgtttaaacaaatacggtactccattattaggtgctacagtaaaaccaaaattaggtttatctggtaaaaactatggtcgtgtagtatacgaaggtttaaaaggtggtttagacttcttaaaagatgacgaaaacattaactctcaaccatttatgcgttggagagaacgtttcttaaactgtatggaaggtattaaccgtgcttctgcagctacaggtgaagttaaaggttcttacttaaacatcactgctgctactatggaagaagtttacaaacgtgcaaactacgctaaagctgttggttctatagtcgttatgatcgacttagttatgggttacacagcaattcaaagtgctgctatctgggctcgtgaaaatgacatgcttttacatttacaccgtgcaggtaactctacttacgctcgtcaaaaaaaccatggtattaacttccgtgttatttgtaaatggatgcgtatgtctggtgtagatcacatccacgctggtacagttgttggtaaattagaaggtgatcctttaatgattaaaggtttctacgacactttacgtagaacaactttagacgttaacttaccatacggtatcttctttgaaatgacatgggctagtttacgtaaatgtatgcctgttgcatctggtggtatccactgtggtcaaatgcaccaattaattcactacttaggtgatgacgtagtattacaattcggtggtggtacaattggtcaccctgatggtattcaagcaggtgctacagctaaccgtgttgctttagaagcaatggtagtagctcgtaacgaaggtcttgactacttcaacaaccaagttggtccacaaattttacgtgatgcagctagaacatgtggtcctttacagactgctttagatttatggaaa
>Sellaphora_laevissima_THR4_EF143309
aaaacattccaaggtccagctactggtatcattgtagagcgtgagcgtttaaacaaatacggtactccattattaggtgctacagtaaaaccaaaattaggtttatctggtaaaaactatggtcgtgtagtatacgaaggtttaaaaggtggtttagacttcttaaaagatgacgaaaacattaactctcaaccatttatgcgttggagagaacgtttcttaaactgtatggaaggtattaaccgtgcttctgcagctacaggtgaagttaaaggttcttacttaaacatcactgctgctactatggaagaagtttacaaacgtgcaaactacgctaaagctgttggttctatagtcgttatgatcgacttagttatgggttacacagcaattcaaagtgctgctatctgggctcgtgaaaatgacatgcttttacatttacaccgtgcaggtaactctacttacgctcgtcaaaaaaaccatggtattaacttccgtgttatttgtaaatggatgcgtatgtctggtgtagatcacatccacgctggtacagttgttggtaaattagaaggtgatcctttaatgattaaaggtttctacgacactttacgtagaacaactttagacgttaacttaccatacggtatcttctttgaaatgacatgggctagtttacgtaaatgtatgcctgttgcatctggtggtatccactgtggtcaaatgcaccaattaattcactacttaggtgatgacgtagtattacaattcggtggtggtacaattggtcaccctgatggtattcaagcaggtgctacagctaaccgtgttgctttagaagcaatggtagtagctcgtaacgaaggtcttgactacttcaacaaccaagttggtccacaaattttacgtgatgcagctagaacatgtggtcctttacagactgctttnnnnnnnnnnnnn
>Sellaphora_laevissima_THR5_EF143307
aaaacattccaaggtccagctactggtatcattgtagagcgtgagcgtttaaacaaatacggtactccattattaggtgctacagtaaaaccaaaattaggtttatctggtaaaaactatggtcgtgtagtatacgaaggtttaaaaggtggtttagacttcttaaaagatgacgaaaacattaactctcaaccatttatgcgttggagagaacgtttcttaaactgtatggaaggtattaaccgtgcttctgcagctacaggtgaagttaaaggttcttacttaaacatcactgctgctactatggaagaagtttacaaacgtgcaaactacgctaaagctgttggttctatagtcgttatgatcgacttagttatgggttacacagcaattcaaagtgctgctatctgggctcgtgaaaatgacatgcttttacatttacaccgtgcaggtaactctacttacgctcgtcaaaaaaaccatggtattaacttccgtgttatttgtaaatggatgcgtatgtctggtgtagatcacatccacgctggtacagttgttggtaaattagaaggtgatcctttaatgattaaaggtttctacgacactttacgtagaacaactttagacgttaacttaccatacggtatcttctttgaaatgacatgggctagtttacgtaaatgtatgcctgttgcatctggtggtatccactgtggtcaaatgcaccaattaattcactacttaggtgatgacgtagtattacaattcggtggtggtacaattggtcaccctgatggtattcaagcaggtgctacagctaaccgtgttgctttagaagcaatggtagtagctcgtaacgaaggtcttgactacttcaacaaccaagttggtccacaaattttacgtgatgcagctagaacatgtggtcctttacagactgctttagatttatggaaa
>Sellaphora_laevissima_THR6_EF143293
aaaacattccaaggtccagctactggtatcattgtagagcgtgagcgtttaaacaaatacggtactccattattaggtgctacagtaaaaccaaaattaggtttatctggtaaaaactatggtcgtgtagtatacgaaggtttaaaaggtggtttagacttcttaaaagatgacgaaaacattaactctcaaccatttatgcgttggagagaacgtttcttaaactgtatggaaggtattaaccgtgcttctgcagctacaggtgaagttaaaggttcttacttaaacatcactgctgctactatggaagaagtttacaaacgtgcaaactacgctaaagctgttggttctatagtcgttatgatcgacttagttatgggttacacagcaattcaaagtgctgctatctgggctcgtgaaaatgacatgcttttacatttacaccgtgcaggtaactctacttacgctcgtcaaaaaaaccatggtattaacttccgtgttatttgtaaatggatgcgtatgtctggtgtagatcacatccacgctggtacagttgttggtaaattagaaggtgatcctttaatgattaaaggtttctacgacactttacgtagaacaactttagacgttaacttaccatacggtatcttctttgaaatgacatgggctagtttacgtaaatgtatgcctgttgcatctggtggtatccactgtggtcaaatgcaccaattaattcactacttaggtgatgacgtagtattacaattcggtggtggtacaattggtcaccctgatggtattcaagcaggtgctacagctaaccgtgttgctttagaagcaatggtagtagctcgtaacgaaggtcttgactacttcaacaaccaagttggtccacaaattttacgtgatgcagctagaacatgtggtcctttacagactgctttagatttatggaaa
>Sellaphora_lanceolata_BLA12_EF143315
aaaacattccaaggtccagctactggtatcgttgtagaacgtgagcgtttaaacaaatacggtactccattattaggtgctacagtaaaaccaaaattaggtttatctggtaaaaactatggtcgtgtagtatacgaaggtttaaaaggtggtttagacttcttaaaagatgacgaaaacattaactctcaaccattcatgcgttggagagaacgtttcttatactgtatggaaggtattaaccgtgcttctgcagctacaggtgaaactaaaggttcttacctaaacatcactgctggtactatggaagaagtttacaaacgtgcagattacggtaaagcaattggttctatcgttgttatgatcgacttagttatgggttacacagcaattcaaagtgctgctatctgggctcgtgaaaacgatatgcttttacacttacaccgtgcaggtaactctgcttacgctcgtcaaaaaaatcatggtattaacttccgtgtaatctgtaaatggatgcgtatgtctggtgtagatcatatccacgctggtacagttgttggtaaattagaaggtgatcctttaatgattaaaggtttctacgacgttttacgtagaacaactttagacgttaacttaccatacggtatcttctttgaaatgacatgggctagtttacgtaaatgtatgcctgttgcatctggtggtattcactgtggtcaaatgcaccaattaattcactacttaggtgatgacgttgtattacaattcggtggtggtacaattggtcaccctgatggtattcaagcaggtgctacagctaaccgtgttgctttagaagcaatgatattagctcgtaacgaaggtgttgatttcttcaacagccaagttggtnnnnnnnnnnnnnnnnnnnnnnnnnnnnnnnnnnnnnnnnnnnnnnnnnnnnnnnnnnnnnnnnnn
>Sellaphora_lanceolata_BLA13_EF143305
aaaacattccaaggtccagctactggtatcgttgtagaacgtgagcgtttaaacaaatacggtactccattattaggtgctacagtaaaaccaaaattaggtttatctggtaaaaactatggtcgtgtagtatacgaaggtttaaaaggtggtttagacttcttaaaagatgacgaaaacattaactctcaaccattcatgcgttggagagaacgtttcttatactgtatggaaggtattaaccgtgcttctgcagctacaggtgaaactaaaggttcttacctaaacatcactgctggtactatggaagaagtttacaaacgtgcagattacggtaaagcaattggttctatcgttgttatgatcgacttagttatgggttacacagcaattcaaagtgctgctatctgggctcgtgaaaacgatatgcttttacacttacaccgtgcaggtaactctgcttacgctcgtcaaaaaaatcatggtattaacttccgtgtaatctgtaaatggatgcgtatgtctggtgtagatcatatccacgctggtacagttgttggtaaattagaaggtgatcctttaatgattaaaggtttctacgacgttttacgtagaacaactttagacgttaacttaccatacggtatcttctttgaaatgacatgggctagtttacgtaaatgtatgcctgttgcatctggtggtattcactgtggtcaaatgcaccaattaattcactacttaggtgatgacgttgtattacaattcggtggtggtacaattggtcaccctgatggtattcaagcaggtgctacagctaaccgtgttgctttagaagcaatgatattagctcgtaacgaaggtgttgatttcttcaacagccaagttggtccacaaattttacgtgacgcagctagaacatgtggtccattacaaactgctttagatttatggaaa
>Sellaphora_minima_TCC524_KF959642
aaaacattccaaggtccagcgactggtattgttgtagagcgtgagcgtttaaacaaatacggtactccattattaggtgctacagtaaaaccaaaattaggtttatctggtaaaaactatggtcgtgtagtatacgaaggtttaaaaggtggtttagacttcttaaaagatgatgagaacattaactctcaaccattcatgcgttggagagagcgtttcttatactgtatggaaggtattaaccgtgcttctgcagctacaggtgaaacgaaaggttcttacttaaacatcactgctggtactatggaagaagtgtacgcacgtgcagaatacggtaaagcagttggttctgtaattgtgatgatcgatttagttatgggttacacagcaattcaatctgctgcaatttggtctcgtaacaacgacatgattttacacttacaccgtgcaggtaactctacttacgctcgtcaaaaaaatcatggtattaacttccgtgtaatttgtaaatggatgcgtatggcaggtgtagaccatatccccgctggtacagttgttggtaaattagaaggtgatcctttaatgattaaagggttctacgatactttacgtcgaacaactttagatgttaacttaccattcggtatcttctttgaaatgacatgggctagtttacgtaaatgtatgcctgttgcttctggtggtatccactgtggtcaaatgcaccaattagttcactacttaggtgatgacgtagtattacaattcggtggtggtacaattggtcaccctgatggtattcaagcaggtgctacagcaaaccgtgttgctttagaagcaatgattttagctcgtaacgaaggtgttgattacttcaacaaccaagttggtcctcaaatcttacgtgatgcagctagaacatgtggtccattacaaactgctttagatttatggaaa
>Sellaphora_obesa_RBGE_SEL601As_HQ337592
nnnnnnnnnnnnnnnnnnnnnnnnnnnnnnnnnnnnnnnnnnnnnnnnnnnnnnnnnnnnnnnnnnnnnnnnnnnnnnnnnnnnnnnnnnnnnnnnnnnnnnnnnnnnnnnnnnnnnnnnnnnnnnnnnnnnnnnnnnnnnnnnnnnnnnnnnnnnnnnnnnnnnnnnnnnnnnnnnnnnnnnnnnnnnnnnnnnnnnnnnnnnnnnnnnnnnnnnnnnnnnnnnnnnnnnnnnnnnnnnnnnnnnnnnnnnnnnnnnnnnnnnnnnnnnnnnggttcttacttaaacatcactgctggtactatggaagaagtttacaaacgtgcagaatacgctaaagcagttggttctatcgttgttatgatcgatttagttatgggttacacagcaattcaaagtgctgctatctggtctcgtgacaacgacatgcttttacacttacaccgtgcaggtaactctacttacgctcgtcaaaagaatcatggtattaacttccgtgtaatctgtaaatggatgcgtatgtctggtgtagatcatatccacgctggtacagttgttggtaaattagaaggtgatcctttaatgattaaaggtttctacgacgttttacgtagaacaactttagacgttaacttaccatacggtatcttctttgaaatgacatgggctagtttacgtaaatgtatgcctgttgcatctggtggtattcactgtggtcaaatgcaccaattaattcactacttaggtgatgacgtagtattacaatttggtggtggtacaattggtcaccctgatggtattcaagcaggtgctacagctaaccgtgttgctttagaagcaatggttttagctcgtaacgaaggtgttgatttcttcaacaaccaagttggtccacaaattttacgtgatgcagctagaacatgtggtccattacaaactgctttagatttatggaaa
>Sellaphora_pupula_AFR1_EF143300
aaaacattccaaggtccagctacaggtattattgtagaacgtgaacgtttaaacaaatatggtactccattattaggtgcaacagtaaaaccaaaattaggtttatctggtaaaaactatggtcgtgtagtatatgaaggtttaaaaggtggtttagacttcttaaaagatgatgaaaacattaactctcaaccattcatgcgttggagagaacgtttcttatactgtatggaaggtattaaccgtgcttctgcagctacaggtgaagttaaaggttcttacttaaacatcactgctggtactatggaagaagtttacaaacgtgcagaatacgctaaagcagttggttctgtaatcgttatgatcgacttagtaatgggttacacagcaattcaaagttctgctatttgggctcgtgacaacgacatgcttttacacttacaccgtgcaggaaactctacttacgctcgtcaaaagaatcatggtattaacttccgtgtaatctgtaaatggatgcgtatggctggtgtagaccatatccacgctggtacagttgttggtaaattagaaggtgatcctttaatgattaaaggtttctacgatactttacgtagaacaaatttagacgttaacttaccatacggtatcttcttcgaaatgacatgggctagtttacgtaaatgtatgcctgttgcatctggtggtattcactgtggtcaaatgcaccaattagttcactacttaggtgatgacgtagtattacaattcggtggtggtacaattggtcacccagatggtattcaagcaggagctacagctaaccgtgttgctttagaagcaatgatcttagctcgtaacgaaggtgttgattacttcaacagccaagttggtccacaaattttacgtgatgctgctagaacatgtggtccattacaaactgctttagatttatggaaa
>Sellaphora_pupula_AUS1_EF143312
aaaacattccaaggtccagctacaggtattattgtagaacgtgagcgtttaaacaaatacggtactccattattaggtgctacagtaaaaccaaaattaggtttatctggtaaaaactatggtcgtgtagtatacgaaggtttaaaaggtggtttagacttcttaaaagatgacgaaaacattaactctcaaccattcatgcgttggagagaacgtttcttatactgtatggaaggtattaaccgtgcttctgcagctacaggtgaagttaaaggttcttacttaaacatcactgctggtactatggaagaagtttacaaacgtgcagaatacgctaaagcagttggttctgtagttgttatgatcgatttagtaatgggttacacagcaattcaaagttctgctctttgggctcgtgacaacgacatgcttttacatttacaccgtgcaggaaactctacttacgctcgtcaaaagaatcatggtattaacttccgtgtaatctgtaaatggatgcgtatggctggtgtagaccatatccacgctggtacagttgttggtaaattagaaggtgatcctttaatgattaaaggtttctacgatgttttacgtagaacaattttagacgttaacttaccatacggtatcttctttgagatgacatgggctagtttacgtaaatgtatgcctgttgcatctggtggtatccactgtggtcaaatgcaccaattaattcactacttaggtgatgacgtagtattacaattcggtggtggtacaattggtcacccagatggtattcaagcaggagctacagctaaccgtgttgctttagaagcaatgatcttagctcgtaacgaaggtgttgattatttcaacaaccaagttggtccgcaaattttacgtgatgcagctagaacatgtggtccattacaaactgctttagatttatggaaa
>Sellaphora_pupula_AUS2_EF143306
aaaacattccaaggtccagctacaggtattattgtagaacgtgagcgtttaaacaaatacggtactccattattaggtgctacagtaaaaccaaaattaggtttatctggtaaaaactatggtcgtgtagtatacgaaggtttaaaaggtggtttagacttcttaaaagatgacgaaaacattaactctcaaccattcatgcgttggagagaacgtttcttatactgtatggaaggtattaaccgtgcttctgcagctacaggtgaagttaaaggttcttacttaaacatcactgctggtactatggaagaagtttacaaacgtgcagaatacgctaaagcagttggttctgtagttgttatgatcgatttagtaatgggttacacagcaattcaaagttctgctctttgggctcgtgacaacgacatgcttttacatttacaccgtgcaggaaactctacttacgctcgtcaaaagaatcatggtattaacttccgtgtaatctgtaaatggatgcgtatggctggtgtagaccatatccacgctggtacagttgttggtaaattagaaggtgatcctttaatgattaaaggtttctacgatgttttacgtagaacaattttagacgttaacttaccatacggtatcttctttgagatgacatgggctagtttacgtaaatgtatgcctgttgcatctggtggtatccactgtggtcaaatgcaccaattaattcactacttaggtgatgacgtagtattacaattcggtggtggtacaattggtcacccagatggtattcaagcaggagctacagctaaccgtgttgctttagaagcaatgatcttagctcgtaacgaaggtgttgattatttcaacaaccaagttggtccgcaaattttacgtgatgcagctagaacatgtggtccattacaaactgctttagatttatggaaa
>Sellaphora_pupula_AUS3_EF143278
aaaacattccaaggtccagctacaggtattattgtagaacgtgagcgtttaaacaaatacggtactccattattaggtgctacagtaaaaccaaaattaggtttatctggtaaaaactatggtcgtgtagtatacgaaggtttaaaaggtggtttagacttcttaaaagatgacgaaaacattaactctcaaccattcatgcgttggagagaacgtttcttatactgtatggaaggtattaaccgtgcttctgcagctacaggtgaagttaaaggttcttacttaaacatcactgctggtactatggaagaagtttacaaacgtgcagaatacgctaaagcagttggttctgtagttgttatgatcgatttagtaatgggttacacagcaattcaaagttctgctctttgggctcgtgacaacgacatgcttttacatttacaccgtgcaggaaactctacttacgctcgtcaaaagaatcatggtattaacttccgtgtaatctgtaaatggatgcgtatggctggtgtagaccatatccacgctggtacagttgttggtaaattagaaggtgatcctttaatgattaaaggtttctacgatgttttacgtagaacaattttagacgttaacttaccatacggtatcttctttgagatgacatgggctagtttacgtaaatgtatgcctgttgcatctggtggtatccactgtggtcaaatgcaccaattaattcactacttaggtgatgacgtagtattacaattcggtggtggtacaattggtcacccagatggtattcaagcaggagctacagctaaccgtgttgctttagaagcaatgatcttagctcgtaacgaaggtgttgattatttcaacaaccaagttggtccgcaaattttacgtgatgcagctagaacatgtggtccattacaaactgctttagatttatggaaa
>Sellaphora_pupula_AUS4_EF143317
aaaacattccaaggtccagctacaggtattattgtagaacgtgagcgtttaaacaaatacggtactccattattaggtgctacagtaaaaccaaaattaggtttatctggtaaaaactatggtcgtgtagtatatgaaggtttaaaaggtggtttagacttcttaaaagatgacgaaaacattaactctcaaccattcatgcgttggagagaacgtttcttatactgtatggaaggtattaaccgtgcttctgcagctacaggtgaagttaaaggttcttacttaaacatcactgctggtactatggaagaagtttacaaacgtgcagaatacgctaaagcagttggttctgtagttgttatgatcgacttagtaatgggttacacagcaattcaaagttctgctctttgggctcgtgacaacgacatgcttttacatttacaccgtgcaggaaactctacttacgctcgtcaaaagaatcatggtattaacttccgtgtaatctgtaaatggatgcgtatggctggtgtagaccatatccacgctggtacagttgttggtaaattagaaggtgatcctttaatgattaaaggtttctacgatgttttacgtagaacaactttagacgttaacttaccatacggtatcttctttgagatgacatgggctagtttacgtaaatgtctacctgttgcatctggtggtattcactgtggtcaaatgcaccaattagttcactacttaggtgatgacgtagtattacaattcggtggtggtacaattggtcacccagatggtattcaagccggagctacagctaaccgtgttgctttagaagcaatgatcttagctcgtaacgaaggtgttgattatttcaacaaccaagttggtccgcaaattttacgtgatgccgctagaacatgtggtccattacaaactgctttagatttatgnnnn
>Sellaphora_pupula_BEL2_EF143266
aaaacattccaaggtccagctacaggtattattgtagaacgtgagcgtttaaacaaatacggtactccattattaggtgctacagttaaaccaaaattaggtttatctggtaaaaactatggtcgtgtagtatacgaaggtttaaaaggtggtttagacttcttaaaagatgatgaaaacattaactctcaaccatttatgcgttggagagaacgtttcttatactgtatggaaggtattaaccgtgcttctgcagctacaggtgaagttaaaggttcttacttaaacatcactgcaggtactatggaagaagtttacaaacgtgcagaatatgctaaagcagttggttctgtagttgttatgatcgacttagtaatgggttacacagcgattcaaagttctgctatttgggctcgtgacaacgacatgcttttacacttacaccgtgcaggaaactcaacttacgctcgtcaaaagaatcacggtattaacttccgtgtaatctgtaaatggatgcgtatggctggtgtagaccatatccacgctggtacagttgttggtaaattagaaggtgatcctttaatgattaaaggtttctacgacactttacgtagaacaaatttagacgttaacttaccatacggtatcttctttgaaatgacatgggctagtttacgtaaatgtatgcctgttgcatctggtggtattcactgtggtcaaatgcaccaattagttcactacttaggtgatgacgtagtattacaattcggtggtggtacaattggtcacccagatggtattcaagcaggtgctacagctaaccgtgttgctttagaagcaatgattttagctcgtaacgaaggtgttgattacttcaatagccaagttggtccacaaattttacgtgatgcagctagaacatgtggtccattacaaactgctttagatttatggaaa
>Sellaphora_pupula_BLA14_EF143294
aaaacattccaaggtccagctactggtatcgttgtagagcgtgagcgtttaaacaaatacggtactccattattaggtgctacagtaaaaccaaaattaggtttatctggtaaaaactatggtcgtgtagtatacgaaggtttaaaaggtggtttagacttcttaaaagatgacgaaaacattaactctcaaccattcatgcgttggagagagcgtttcttaaactgtatggaaggtattaaccgtgcttctgcagctacaggtgaagttaaaggttcttacttaaacatcactgctggtactatggaagaagtttacaaacgtgcagaatacggtaaagcagttggttctgtaatcgttatgatcgacttagttatgggttacacagcaattcaaagtgctgcaatctgggctcgtgaaaatgacatgcttttacatttacaccgtgcaggtaactctacttacgctcgtcaaaagaatcatggtattaacttccgtgtaatctgtaaatggatgcgtatgtctggtgtagatcatatccacgctggtacagttgttggtaaattagaaggtgatcctttaatgattaaaggtttctacgacgttttacgtagaacaaatttagaggttaacttaccatatggtattttctttgaaatgacatgggctagtttacgtaaatgtatgcctgttgcatctggtggtattcactgtggtcaaatgcaccaattaattcactacttaggtgatgatgtagtattacaatttggtggtggtacaattggtcaccctgatggtattcaagcaggtgctacagctaaccgtgttgctttagaagcaatgatcttagctcgtaacgaaggtgttgattacttcaacaaccaagttggtccacaaattttacgtgatgcagctagaacatgtggtccattacaaactgctttagatttatggaaa
>Sellaphora_pupula_BLA15_EF143321
aaaacattccaaggtccagctactggtatcgttgtagagcgtgagcgtttaaacaaatacggtactccattattaggtgctacagtaaaaccaaaattaggtttatctggtaaaaactatggtcgtgtagtatacgaaggtttaaaaggtggtttagacttcttaaaagatgacgaaaacattaactctcaaccattcatgcgttggagagagcgtttcttaaactgtatggaaggtattaaccgtgcttctgcagctacaggtgaagttaaaggttcttacttaaacatcactgctggtactatggaagaagtttacaaacgtgcagaatacggtaaagcagttggttctgtaatcgttatgatcgacttagttatgggttacacagcaattcaaagtgctgcaatctgggctcgtgaaaatgacatgcttttacatttacaccgtgcaggtaactctacttacgctcgtcaaaagaatcatggtattaacttccgtgtaatctgtaaatggatgcgtatgtctggtgtagatcatatccacgctggtacagttgttggtaaattagaaggtgatcctttaatgattaaaggtttctacgacgttttacgtagaacaaatttagaggttaacttaccatatggtattttctttgaaatgacatgggctagtttacgtaaatgtatgcctgttgcatctggtggtattcactgtggtcaaatgcaccaattaattcactacttaggtgatgatgtagtattacaatttggtggtggtacaattggtcaccctgatggtattcaagcaggtgctacagctaaccgtgttgctttagaagcaatgatcttagctcgtaacgannnnnnnnnnnnnnnnnnnnnnnnnnnnnnnnnnnnnnnnnnnnnnnnnnnnnnnnnnnnnnnnnnnnnnnnnnnnnnnnnnnnnnnnnnnnnnnnn
>Sellaphora_pupula_BLA16_EF143298
aaaacattccaaggtccagctactggtatcgttgtagaacgtgagcgtttaaacaaatatggtactccattattaggtgcaacagtaaaaccaaaattaggtttatctggtaaaaactatggtcgtgtagtatatgaaggtttaaaaggtggtttagacttcttaaaagatgacgaaaacatcaactctcaaccattcatgcgttggagagagcgtttcttatactgtatggaaggtattaaccgtgcttctgcagctacaggtgaagttaaaggttcttacttaaacatcactgctggtactatggaagaagtttacaaacgtgcagaatacggtaaagcagtaggttctatcgttgttatgatcgatttagttatgggttacacagcaattcaaagtgctgcaatctgggctcgtgacaatgacatgcttttacacttacaccgtgcaggtaactctacttacgctcgtcaaaaaaaccatggtattaacttccgtgtaatctgtaaatggatgcgtatggctggtgtagaccatatccacgctggtacagttgttggtaaattagaaggtgatcctttaatgattaaaggtttctacgatactttacgtagaacaactttagatgttaacttaccatacggtatcttctttgaaatgacatgggctagtttacgtaaatgtatgcctgttgcatctggtggtattcactgtggtcaaatgcaccaattaattcattacttaggtgatgatgtagtattacaattcggtggtggtacaattggtcaccctgatggtattcaagcaggtgctacagctaaccgtgttgctttagaagcaatgatcttagctcgtaacgaaggtgttgacttcttcaacaaccaagttggtccacaaattttacgtgatgcagctagaacatgtggtccattacaaactgctttagatttatggaaa
>Sellaphora_pupula_BolinA2_KC911808
aaaacattccaaggtccagctactggtatcattgtagagcgtgagcgtttaaacaaatacggtactccattattaggtgctacagtaaaaccaaaattaggtttatctggtaaaaactatggtcgtgtagtatacgaaggtttaaaaggtggtttagacttcttaaaagatgatgaaaacattaactctcaaccattcatgcgttggagagagcgtttcttatactgtatggaaggtattaaccgtgcttctgcagctacaggtgaagttaaaggttcttacttaaacatcactgctggtactatggaagaagtttacaaacgtgcagaatacggtaaagcagttggttctgtaattgttatgatcgacttagtaatgggctacacagcaattcaaagtgctgcaatctgggctcgtgaaaatgacatgcttttacacttacaccgtgcaggtaactctacttacgctcgtcaaaagaaccatggtattaacttccgtgtaatctgtaaatggatgcgtatgtctggtgtagaccatatccacgctggtacagttgttggtaaattagaaggtgatcctttaatgattaaaggtttctacgacgttttacgtagaacaactttagatgttaacttaccatacggtatcttcttcgaaatgacatgggctagtttacgtaaatgtatgcctgttgcatcaggtggtatccactgtggtcaaatgcaccaattagttcactacttaggtgatgacgtagtattacaatttggtggtggtacaattggtcaccctgatggtattcaagcaggtgctactgctaaccgtgttgctttagaagcaatgatcttagctcgtaacgaaggtgttgattacttcaacaaccaagttggtccacaaattttacgcgatgcagctagaacatgtggtccattacaaactgctttagatttatggaaa
>Sellaphora_pupula_D06_060_KM084945
aaaacattccaaggtccagctacaggtattattgtagaacgtgagcgtttaaacaaatacggtactccattattaggtgctacagttaaaccaaaattaggtttatctggtaaaaactatggtcgtgtagtatacgaaggtttaaaaggtggtttagacttcttaaaagatgatgaaaacattaactctcaaccatttatgcgttggagagaacgtttcttatactgtatggaaggtattaaccgtgcttctgcagctacaggtgaagttaaaggttcttacttaaacatcactgcaggtactatggaagaagtttacaaacgtgcagaatatgctaaagcagttggttctgtagttgttatgatcgacttagtaatgggttacacagcgattcaaagttctgctatttgggctcgtgacaacgacatgcttttacacttacaccgtgcaggaaactcaacttacgctcgtcaaaagaatcacggtattaacttccgtgtaatctgtaaatggatgcgtatggctggtgtagaccatatccacgctggtacagttgttggtaaattagaaggtgatcctttaatgattaannnnnnnnnnnnnnnnnnnnnnnnnnnnnnnnnnnnnnnnnnnnnnnnnnnnnnnnnnnnnnnnnnnnnnnnnnnnnnnnnnnnnnnnnnnnnnnnnnnnnnnnnnnnnnnnnnnnnnnnnnnnnnnnnnnnnnnnnnnnnnnnnnnnnnnnnnnnnnnnnnnnnnnnnnnnnnnnnnnnnnnnnnnnnnnnnnnnnnnnnnnnnnnnnnnnnnnnnnnnnnnnnnnnnnnnnnnnnnnnnnnnnnnnnnnnnnnnnnnnnnnnnnnnnnnnnnnnnnnnnnnnnnnnnnnnnnnnnnnnnnnnnnnnnnnnnnnnnnnnnnnnnnnnnnnnnnnnnnnnnnnnnnnnnnnnnnnnnnnnnnnnnnn
>Sellaphora_pupula_D06_110_KM084958
aaaacattccaaggtccagctacaggtattattgtagaacgtgagcgtttaaacaaatacggtactccattattaggtgctacagttaaaccaaaattaggtttatctggtaaaaactatggtcgtgtagtatacgaaggtttaaaaggtggtttagacttcttaaaagatgatgaaaacattaactctcaaccatttatgcgttggagagaacgtttcttatactgtatggaaggtattaaccgtgcttctgcagctacaggtgaagttaaaggttcttacttaaacatcactgcaggtactatggaagaagtttacaaacgtgcagaatatgctaaagcagttggttctgtagttgttatgatcgacttagtaatgggttacacagcgattcaaagttctgctatttgggctcgtgacaacgacatgcttttacacttacaccgtgcaggaaactcaacttacgctcgtcaaaagaatcacggtattaacttccgtgtaatctgtaaatggatgcgtatggctggtgtagaccatatccacgctggtacagttgttggtaaattagaaggtgatcctttaatgattaannnnnnnnnnnnnnnnnnnnnnnnnnnnnnnnnnnnnnnnnnnnnnnnnnnnnnnnnnnnnnnnnnnnnnnnnnnnnnnnnnnnnnnnnnnnnnnnnnnnnnnnnnnnnnnnnnnnnnnnnnnnnnnnnnnnnnnnnnnnnnnnnnnnnnnnnnnnnnnnnnnnnnnnnnnnnnnnnnnnnnnnnnnnnnnnnnnnnnnnnnnnnnnnnnnnnnnnnnnnnnnnnnnnnnnnnnnnnnnnnnnnnnnnnnnnnnnnnnnnnnnnnnnnnnnnnnnnnnnnnnnnnnnnnnnnnnnnnnnnnnnnnnnnnnnnnnnnnnnnnnnnnnnnnnnnnnnnnnnnnnnnnnnnnnnnnnnnnnnnnnnnnnn
>Sellaphora_pupula_DUN7_EF143269
aaaacattccaaggtccagctactggtatcgttgtagagcgtgagcgtttaaacaaatacggtactccattattaggtgctacagtaaaaccaaaattaggtttatctggtaaaaactatggtcgtgtagtatacgaaggtttaaaaggtggtttagacttcttaaaagatgatgaaaacattaactctcaaccattcatgcgttggagagaacgtttcttatactgtatggaaggtattaaccgtgcttctgcagctacaggtgaagttaaaggttcttacttaaacatcactgctggtactatggaagaagtttacaaacgtgcagaatacggtaaagcagttggttctatcgtagttatgatcgacttagttatgggttacacagcaattcaaagtgctgcaatctgggctcgtgataatgacatgcttttacacttacaccgtgcaggtaactctacttacgctcgtcaaaagaaccatggtattaacttccgtgtaatctgtaaatggatgcgtatggctggtgtagaccatatccacgctggtacggttgttggtaaattagaaggtgatcctttaatgattaaaggtttctacgacactttacgtagaacaactttagacgttaacttaccatacggtatcttctttgaaatgacatgggctagtttacgtaaatgtatgccggttgcatctggtggtattcactgtggtcaaatgcaccaattaattcactacttaggtgatgatgtagtattacaatttggtggtggtacaattggtcaccctgatggtattcaagcaggtgctacagctaaccgtgttgctttagaagcaatggtcttagctcgtaacgaaggtgctgattacttcaataaccaagttggtncacaaattntangngatgnnnnnnnnnnnnnnnnnnnnnnnnnnnnnnnnnnnnnnnnnnnnnnn
>Sellaphora_pupula_DUN8_EF143270
aaaacattccaaggtccagctactggtatcgttgtagagcgtgagcgtttaaacaaatacggtactccattattaggtgctacagtaaaaccaaaattaggtttatctggtaaaaactatggtcgtgtagtatacgaaggtttaaaaggtggtttagacttcttaaaagatgatgaaaacattaactctcaaccattcatgcgttggagagaacgtttcttatactgtatggaaggtattaaccgtgcttctgcagctacaggtgaagttaaaggttcttacttaaacatcactgctggtactatggaagaagtttacaaacgtgcagaatacggtaaagcagttggttctatcgtagttatgatcgacttagttatgggttacacagcaattcaaagtgctgcaatctgggctcgtgataatgacatgcttttacacttacaccgtgcaggtaactctacttacgctcgtcaaaagaaccatggtattaacttccgtgtaatctgtaaatggatgcgtatggctggtgtagaccatatccacgctggtacggttgttggtaaattagaaggtgatcctttaatgattaaaggtttctacgacactttacgtagaacaactttagacgttaacttaccatacggtatcttctttgaaatgacatgggctagtttacgtaaatgtatgccggttgcatctggtggtattcactgtggtcaaatgcaccaattaattcactacttaggtgatgatgtagtattacaatttggtggtggtacaattggtcaccctgatggtattcaagcaggtgctacagctaaccgtgttgctttagaagcaatggtcttagctcgtaacgaaggtgctgattacttcaataaccaagttggtccacaaattttacgcgatgccgctagaacatgnctcccnttacaaacggctttagatnnnnnnnnn
>Sellaphora_pupula_E2626_AY571746
aaaacattccaaggtccagctacaggtattattgtagaacgtgagcgtttaaacaaatatggtactccattattaggtgcaacagtaaaaccaaaattaggtttatctggtaaaaactatggtcgtgtagtatatgaaggtttaaaaggtggtttagacttcttaaaagatgatgaaaacattaactctcaaccattcatgcgttggagagaacgtttcttatactgtatggaaggtattaaccgtgcttctgcagctacaggtgaagttaaaggttcttacttaaacatcactgctggtactatggaagaagtttacaaacgtgcagaatacgctaaagcagttggttctgtagttgttatgatcgacttagtaatgggttacacagcaattcaaagttctgctctttgggctcgtgacaacgacatgcttttacacttacaccgtgcaggaaactctacttacgctcgtcaaaagaatcatggtattaacttccgtgtaatctgtaaatggatgcgtatggctggtgtagaccatatccacgctggtacagttgttggtaaattagaaggtgatcctttaatgattaaaggtttctacgatactttacgtagaacaactttagacgttaacttaccatacggtatcttctttgaaatgacatgggctagtttacgtaaatgtatgcctgttgcatctggtggtattcactgtggtcaaatgcaccaattaattcactacttaggtgatgacgtagtattacaattcggtggtggtacaattggtcacccagatggtattcaagcgggagctacagctaaccgtgttgctttagaagcaatgatcttagctcgtaacgaaggtgttgattacttcaacaaccaagttggtccacaaatcttacgtgatgctgctagaacatgtggtccattacaaactgctttagatttatggaaa
>Sellaphora_pupula_F1_EF143291
aaaacattccaaggtccagctacaggtattattgcagaacgtgagcgtttaaacaaatatggtactccattattaggtgctacagtaaaaccaaaattaggtttatctggtaaaaactatggtcgtgtagtatatgaaggtttaaaaggtggtttagacttcttaaaagatgacgaaaacattaactctcaaccattcatgcgttggagagaacgtttcttatactgtatggaaggtattaaccgtgcttctgcagctacaggtgaagttaaaggttcttacttaaacatcactgctggtactatggaagaagtttacaaacgtgcagaatacgctaaagcagttggttctgtaatcgttatgatcgacttagtaatgggttacacagcaattcaaagttctgctatttgggctcgtgaaaacgacatgcttttacatttacaccgtgcaggaaactctacttacgctcgtcaaaagaatcatggtattaacttccgtgtaatctgtaaatggatgcgtatgtctggtgtagaccatatccacgctggtacagttgttggtaaattagaaggtgatcctttaatgattaaaggtttctacgatactttacgtaaaacaactttagacgttaacttaccatacggtatcttctttgagatgacatgggctagtttacgtaaatgtatgcctgttgcatctggtggtattcactgtggtcaaatgcaccaattaattcactacttaggtgatgacgtaatattacaattcggtggtggtacaattggtcacccagatggtattcaagcaggagctacagctaaccgtgttgctttagaagcaatggttttagctcgtaacgaaggtgctgattatttcaacaaccaagttggcccgcaaattttacgtgatgccgctagaacatgtggtccattacaaactgctttagatttatggaaa
>Sellaphora_pupula_GER1_EF143318
aaaacattccaaggtccagctactggtatcgttgtagagcgtgagcgtttaaacaaatacggtactccattattaggtgctacagtaaaaccaaaattaggtttatctggtaaaaactatggtcgtgtagtatacgaaggtttaaaaggtggtttagacttcttaaaagatgacgaaaacattaactctcaaccatttatgcgttggagagagcgtttcttaaactgtatggaaggtattaaccgtgcttctgcagctacaggtgaagttaaaggttcttacttaaacatcactgctgctactatggaagaagtttacaaacgtgcagaatacggtaaagcagttggttctgtaatcgttatgatcgacttagttatgggttacacagcaattcaaagtgctgcaatctgggctcgtgaaaatgacatgcttttacatttacaccgtgcaggtaactctacttacgctcgtcaaaanaaccatggtatnaacttccgtgtaatctgtaaatggatgcgtatgtctggtgtagatcacatccacgctggtacagttgtnggtaaatnagaaggtgatcctttaatgattaaaggtttctacgacgttttacgtagaacaactttagacgttaacttaccatatggtattttctttgaaatgacatgggctagtttacgtaaatgtatgcctgttgcatctggtggtattcactgtggtcaaatgcaccaattaattcactacttaggtgatgatgtaattttacaatttggtggtggtacaattggtcaccctgatggtattcaagcaggtgctacagctaaccgtgttgctttagaagcaatgatcttagctcgtaacgaaggtgttgattacttcaacaaccaagttggtccacaaattttacgtgatgcagctagaacatgtggtccattacaaactgctttagatttatggaaa
>Sellaphora_pupula_KewA3_KC911806
aaaacattccaaggtccagctactggtatcgttgtagaacgtgagcgtttaaacaaatacggtactccattattaggtgctacagtaaaaccaaaattaggtttatctggtaaaaactatggtcgtgtagtatacgaaggtttaaaaggtggtttagacttcttaaaagatgacgaaaacattaactctcaaccattcatgcgttggagagagcgtttcttatactgtatggaaggtattaaccgtgcttctgcagctacaggtgaagttaaaggttcttacttaaacatcactgctggtactatggaagaagtttacaaacgtgcagaatacggtaaagcaatcggttctgtaatcgttatgatcgacttagtaatgggttacacagcaattcaaagtgctgcaatctgggctcgtgaaaatgacatgcttttacacttacaccgtgcaggtaactctgcttacgctcgtcaaaagaaccatggtattaacttccgtgtaatctgtaaatggatgcgtatgtctggtgtagatcatatccacgctggtacagttgttggtaaattagaaggcgatcctttaatgattaaaggtttctacgatgttttacgtaaaacaactttagacgttaacttaccatacggtatcttcttcgaaatgacatgggctagtttacgtaaatgtatgcctgttgcatcaggtggtatccactgtggtcaaatgcaccaattagttcactacttaggtgatgacgtagtattacaatttggtggtggtacaattggtcaccctgatggtattcaagcaggtgctactgctaaccgtgttgctttagaatcaatgatcttagctcgtaacgaaggtgttgattacttcaacagccaagttggtccacaaattttacgcgatgcagctagaacatgtggtccattacaaactgctttagatttatggaaa
>Sellaphora_pupula_LE_D35_KC911813
aaaacattccaaggtcctgcgactggtatcgttgtagagcgtgagcgtttaaacaaatacggtactccattattaggtgctacagtaaaaccaaaattaggtttatctggtaaaaactatggtcgtgtagtatacgaaggtttaaaaggtggtttagacttcttaaaagatgacgaaaacattaactctcaaccatttatgcgttggagagaacgtttcttatactgtatggaaggtattaaccgtgcttctgcagctacaggtgaagttaaaggttcttacttaaacatcactgctggtactatggaagaagtttacaaacgtgcagaatacggtaaagcaattggctctgtaatcgttatgatcgatttagttatgggttacacagcaattcaaagtgctgcaatctgggctcgtgaaaatgacatgctattacacttacaccgtgcaggtaactctgcttacgctcgtcaaaagaatcatggtattaacttccgtgtaatctgtaaatggatgcgtatgtctggtgtagaccatatccacgctggtacagttgttggtaaattagaaggtgatcctttaatgattaaaggtttctacgatgttttacgtagaacaactttagacgttaacttaccatatggtatcttcttcgaaatgacatgggctagtttacgtaaatgtatgcctgttgcatcaggtggtatccactgtggtcaaatgcaccaattagttcattacttaggtgatgatgtaattttacaatttggtggtggtacaattggtcaccctgatggtattcaagcaggtgctactgctaaccgtgttgctttagaagcaatgattttagctcgtaacgaaggtgctgactacttcaatagccaagttggtccacaaattttacgtgatgcagctagaacatgtggtccattacaaactgctttagatttatggaaa
>Sellaphora_pupula_LE_J9_KC911812
aaaacattccaaggtcctgcgactggtatcgttgtagagcgtgagcgtttaaacaaatacggtactccattattaggtgctacagtaaaaccaaaattaggtttatctggtaaaaactatggtcgtgtagtatacgaaggtttaaaaggtggtttagacttcttaaaagatgacgaaaacattaactctcaaccatttatgcgttggagagaacgtttcttatactgtatggaaggtattaaccgtgcttctgcagctacaggtgaagttaaaggttcttacttaaacatcactgctggtactatggaagaagtttacaaacgtgcagaatacggtaaagcaattggctctgtaatcgttatgatcgatttagttatgggttacacagcaattcaaagtgctgcaatctgggctcgtgaaaatgacatgctattacacttacaccgtgcaggtaactctgcttacgctcgtcaaaagaatcatggtattaacttccgtgtaatctgtaaatggatgcgtatgtctggtgtagaccatatccacgctggtacagttgttggtaaattagaaggtgatcctttaatgattaaaggtttctacgatgttttacgtagaacaactttagacgttaacttaccatatggtatcttcttcgaaatgacatgggctagtttacgtaaatgtatgcctgttgcatcaggtggtatccactgtggtcaaatgcaccaattagttcattacttaggtgatgatgtaattttacaatttggtggtggtacaattggtcaccctgatggtattcaagcaggtgctactgctaaccgtgttgctttagaagcaatgattttagctcgtaacgaaggtgctgactacttcaatagccaagttggtccacaaattttacgtgatgcagctagaacatgtggtccattacaaactgctttagatttatggaaa
>Sellaphora_pupula_mm135_KC911814
aaaacattccaaggtccagctactggtatcgttgtagagcgtgagcgtttaaacaaatacggtactccattattaggtgctacagtaaaaccaaaattaggtttatctggtaaaaactatggtcgtgtagtatacgaaggtttaaaaggtggtttagacttcttaaaagatgacgaaaacattaactctcaaccattcatgcgttggagagagcgtttcttatactgtatggaaggtattaaccgtgcttctgcagctacaggtgaagttaaaggttcttacttaaacatcactgctggtactatggaagaagtttacaaacgtgcagaatacggtaaagcagtaggttctgtaatcgttatgatcgacttagtaatgggttacacagcaattcaaagtgcttcaatctgggctcgtgaaaatgacatgcttttacacttacaccgtgcaggtaactctacttacgctcgtcaaaagaaccatggtattaacttccgtgtaatctgtaaatggatgcgtatggctggtgtagaccatatccacgctggtacagttgttggtaaattagaaggtgatcctttaatgattaaaggtttctacgatactttacgtagaacaactttagacgttaacttaccatacggtatcttcttcgaaatgacatgggctagtttacgtaaatgtatgcctgttgcatcaggtggtatccactgtggtcaaatgcaccaattaattcactacttaggtgatgacgtagtattacaatttggtggtggtacaattggtcaccctgatggtattcaagcaggtgctactgctaaccgtgttgctttagaagcaatgatcttagctcgtaacgaaggtgttgattacttcaacaaccaagttggtccacaaattttacgcgatgcagctagaacatgtggtccattacaaactgctttagatttatggaaa
>Sellaphora_pupula_mm178_KC911815
aaaacattccaaggtccagctactggtatcgttgtagagcgtgagcgtttaaacaaatacggtactccattattaggtgctacagtaaaaccaaaattaggtttatctggtaaaaactatggtcgtgtagtatacgaaggtttaaaaggtggtttagacttcttaaaagatgacgaaaacattaactctcaaccattcatgcgttggagagagcgtttcttatactgtatggaaggtattaaccgtgcttctgcagctacaggtgaagttaaaggttcttacttaaacatcactgctggtactatggaagaagtttacaaacgtgcagaatacggtaaagcagtaggttctgtaatcgttatgatcgacttagtaatgggttacacagcaattcaaagtgcttcaatctgggctcgtgaaaatgacatgcttttacacttacaccgtgcaggtaactctacttacgctcgtcaaaagaaccatggtattaacttccgtgtaatctgtaaatggatgcgtatggctggtgtagaccatatccacgctggtacagttgttggtaaattagaaggtgatcctttaatgattaaaggtttctacgatactttacgtagaacaactttagacgttaacttaccatacggtatcttcttcgaaatgacatgggctagtttacgtaaatgtatgcctgttgcatcaggtggtatccactgtggtcaaatgcaccaattaattcactacttaggtgatgacgtagtattacaatttggtggtggtacaattggtcaccctgatggtattcaagcaggtgctactgctaaccgtgttgctttagaagcaatgatcttagctcgtaacgaaggtgttgattacttcaacaaccaagttggtccacaaattttacgcgatgcagctagaacatgtggtccattacaaactgctttagatttatggaaa
>Sellaphora_pupula_mm185_KC911816
aaaacattccaaggtccagctactggtatcgttgtagagcgtgagcgtttaaacaaatacggtactccattattaggtgctacagtaaaaccaaaattaggtttatctggtaaaaactatggtcgtgtagtatacgaaggtttaaaaggtggtttagacttcttaaaagatgacgaaaacattaactctcaaccattcatgcgttggagagagcgtttcttatactgtatggaaggtattaaccgtgcttctgcagctacaggtgaagttaaaggttcttacttaaacatcactgctggtactatggaagaagtttacaaacgtgcagaatacggtaaagcagtaggttctgtaatcgttatgatcgacttagtaatgggttacacagcaattcaaagtgcttcaatctgggctcgtgaaaatgacatgcttttacacttacaccgtgcaggtaactctacttacgctcgtcaaaagaaccatggtattaacttccgtgtaatctgtaaatggatgcgtatggctggtgtagaccatatccacgctggtacagttgttggtaaattagaaggtgatcctttaatgattaaaggtttctacgatactttacgtagaacaactttagacgttaacttaccatacggtatcttcttcgaaatgacatgggctagtttacgtaaatgtatgcctgttgcatcaggtggtatccactgtggtcaaatgcaccaattaattcactacttaggtgatgacgtagtattacaatttggtggtggtacaattggtcaccctgatggtattcaagcaggtgctactgctaaccgtgttgctttagaagcaatgatcttagctcgtaacgaaggtgttgattacttcaacaaccaagttggtccacaaattttacgcgatgcagctagaacatgtggtccattacaaactgctttagatttatggaaa
>Sellaphora_pupula_RBG1_EF143271
aaaacattccaaggtccagctactggtatcgttgtagagcgtgagcgtttaaacaaatacggtactccattattaggtgctacagtaaaaccaaaattaggtttatctggtaaaaactatggtcgtgtagtatacgaaggtttaaaaggtggtttagacttcttaaaagatgacgaaaacattaactctcaaccattcatgcgttggagagagcgtttcttaaactgtatggaaggtattaaccgtgcttctgcagctacaggtgaagttaaaggttcttacttaaacatcactgctggtactatggaagaagtttacaaacgtgcagaatacggtaaagcagttggttctgtaatcgttatgatcgacttagttatgggttacacagcaattcaaagtgctgcaatctgggctcgtgaaaatgacatgcttttacatttacaccgtgcaggtaactctacttacgctcgtcaaaagaatcatggtattaacttccgtgtaatctgtaaatggatgcgtatgtctggtgtagatcatatccacgctggtacagttgttggtaaattagaaggtgatcctttaatgattaaaggtttctacgacgttttacgtagaacaaatttagaggttaacttaccatatggtattttctttgaaatgacatgggctagtttacgtaaatgtatgcctgttgcatctggtggtattcactgtggtcaaatgcaccaattaattcactacttaggtgatgatgtagtattacaatttggtggtggtacaattggtcaccctgatggtattcaagcaggtgctacagctaaccgtgttgctttagaagcaatgatcttagctcgtaacgaaggtgttgattacttcaacaaccaagttggtccacaaattttacgtgatgcagctagaacatgtggtccattacaaactgctttagatttatggaaa
>Sellaphora_pupula_RBG2_EF143275
aaaacattccaaggtccagctactggtatcgttgtagagcgtgagcgtttaaacaaatacggtactccattattaggtgctacagtaaaaccaaaattaggtttatctggtaaaaactatggtcgtgtagtatacgaaggtttaaaaggtggtttagacttcttaaaagatgacgaaaacattaactctcaaccatttatgcgttggagagagcgtttcttatactgtatggaaggtattaaccgtgcttctgcagctacaggtgaagttaaaggttcttacttaaacatcactgctggtactatggaagaagtttacaaacgtgcggaatacggtaaagcagttggttctatagttgttatgatcgacttagttatgggttacacagcaattcaaagtgctgcaatctgggctcgtgacaatgacatgcttttacacttacaccgtgcaggtaactctacttacgctcgtcaaaagaaccatggtattaacttccgtgtaatctgtaaatggatgcgtatggctggtgtagatcatatccacgctggtacagttgttggtaaattagaaggtgatcctttaatgattaaaggtttctacgatactttacgcagaacaactttagacgttaacttaccatacggtatcttctttgaaatgacatgggctagtttacgtaaatgtatgcctgttgcatctggtggtattcactgtggtcaaatgcaccaattaattcattacttaggtgatgatgtagtattacaatttggtggtggtacaattggtcaccctgatggtattcaagcaggtgctacagctaaccgtgttgctttagaagcaatggttttagctcgtaacgaaggtgctgattacttcaacagccaagttggtccacaaattttacgtgatgcagctagaacatgtggtccattacaaactgctttagatttatggaaa
>Sellaphora_pupula_RBGE_28_28_HQ317129_HQ337609
aaaacattccaaggtcctgcgactggtatcgttgtagaacgtgagcgtttaaacaaatacggtactccattattaggtgctacagtaaaaccaaaattaggtttatctggtaaaaactatggtcgtgtagtatacgaaggtttaaaaggtggtttagacttcttaaaagatgacgaaaacattaactctcaaccatttatgcgttggagagaacgtttcttatactgtatggaaggtattaaccgtgcttctgcagctacaggtgaagttaaaggttcttacttaaacatcactgctggtactatggaagaagtttacaaacgtgcagaatacggtaaagcaattggctctgtaatcgttatgatcgatttagttatgggttacacagcaattcaaagtgctgcaatctgggctcgtgaaaatgacatgctattacacttacaccgtgcaggtaactctgcttacgctcgtcaaaagaatcatggtattaacttccgtgtaatctgtaaatggatgcgtatgtctggtgtagaccatatccacgctggtacagttgttggtaaattagaaggtgatcctttaatgattaaaggtttctacgatgtttwacgtagaacaactttagacgttaacttaccatatggtatcttcttcgaaatgacatgggctagtttacgtaaatgtatgcctgttgcatcaggtggtatccactgtggtcaaatgcaccaattagttcattatttaggtgatgatgtaattttacaatttggtggtggtacaattggtcaccctgatggtattcaagcaggtgctactgctaaccgtgttgctttagaagcaatgatcttagctcgtaacgaaggtgctgactacttcaataaccaagttggtccacaaattttacgtgacgcagctagaacatgtggtccattacaaactgctttagatttatggaaa
>Sellaphora_pupula_RBGE_28_36_HQ317124_HQ337604
aaaacattccaaggtccagctactggtatcgttgtagagcgtgagcgtttaaacaaatacggtactccattattaggtgctacagtaaaaccaaaattaggtttatctggtaaaaactatggtcgtgtagtatacgaaggtttaaaaggtggtttagacttcttaaaagatgacgaaaacattaactctcaaccatttatgcgttggagagagcgtttcttatactgtatggaaggtattaaccgtgcttctgcagctacaggtgaagttaaaggttcttacttaaacatcactgctggtactatggaagaagtttacaaacgtgcagaatacggtaaagcagttggttctatcgttgttatgatcgatttagttatgggttacacagcaattcaaagtgctgcaatctgggctcgtgataatgacatgcttttacacttacaccgtgcaggtaactctacttacgctcgtcaaaagaatcatggtattaacttccgtgtaatctgtaaatggatgcgtatggctggtgtagatcatatccacgctggtacagttgttggtaaattagaaggtgatcctttaatgattaaaggtttctacgacactttacgtagaacaattttagacgttaacttaccatacggtatcttctttgaaatgacatgggctagtttacgtaaatgtatgccggttgcatctggtggtattcactgtggtcaaatgcaccaattaattcactatttaggtgatgatgtagtattacaatttggtggtggtacaattggtcaccctgatggtattcaagcaggtgctacagctaaccgtgttgctttagaagcaatgatcttagctcgtaacgaaggtgttgattacttcaataaccaagttggtccacaaattttacgcgatgccgctagaacatgtggtccattacaaacggctttagatttatggaaa
>Sellaphora_pupula_RBGE_28_6_HQ317125_HQ337605
aaaacattccaaggtccagctactggtatcgttgtagagcgtgagcgtttaaacaaatacggtactccattattaggtgctacagtaaaaccaaaattaggtttatctggtaaaaactatggtcgtgtagtatacgaaggtttaaaaggtggtttagacttcttaaaagatgacgaaaacattaactctcaaccatttatgcgttggagagagcgtttcttatactgtatggaaggtattaaccgtgcttctgcagctacaggtgaagttaaaggttcttacttaaacatcactgctggtactatggaagaagtttacaaacgtgcagaatacggtaaagcagttggttctatcgttgttatgatcgatttagttatgggttacacagcaattcaaagtgctgcaatctgggctcgtgataatgacatgcttttacacttacaccgtgcaggtaactctacttacgctcgtcaaaagaatcatggtattaacttccgtgtaatctgtaaatggatgcgtatggctggtgtagaccatatccacgctggtacagttgttggtaaattagaaggtgatcctttaatgattaaaggtttctacgacactttacgtagaacaattttagacgttaacttaccatacggtatcttctttgaaatgacatgggctagtttacgtaaatgtatgccggttgcatctggtggtattcactgtggtcaaatgcaccaattaattcactatttaggtgatgatgtagtattacaatttggtggtggtacaattggtcaccctgatggtattcaagcaggtgctacagctaaccgtgttgctttagaagcaatgatcttagctcgtaacgaaggtgttgattacttcaataaccaagttggtccacaaattttacgcgatgccgctagaacatgtggtccattacaaacggctttagatttatggaaa
>Sellaphora_pupula_RBGE_32_83_HQ317128_HQ337608
aaaacattccaaggtccagctactggtatcgttgtagagcgtgagcgtttaaacaaatacggtactccattattaggtgctacagtaaaaccaaaattaggtttatctggtaaaaactatggtcgtgtagtatacgaaggtttaaaaggtggtttagacttcttaaaagatgacgaaaacattaactctcaaccattcatgcgttggagagagcgtttcttatactgtatggaaggtattaaccgtgcttctgcagctacaggtgaaactaaaggttcttacttaaacatcactgctggtactatggaagaagtttacaaacgtgcagaatacggtaaagcagttggttctgtaatcgttatgatcgacttagttatgggttacacagcaattcaaagtgctgctatctgggctcgtgacaatgacatgcttttacacttacaccgtgcaggtaactctacttacgctcgtcaaaagaaccatggtattaacttccgtgtaatctgtaaatggatgcgtatgtctggtgtagaccatatccacgctggtacagttgttggtaaattagaaggtgatcctttaatgattaaaggtttctacgacgttttacgtaaaacaactttagacgttaacttaccatacggtatcttctttgaaatgacatgggctagtttacgtaaatgtatgcctgttgcatctggtggtattcactgtggtcaaatgcaccaattaattcactacttaggtgatgatgtagtattacaatttggtggtggtacaattggtcaccctgatggtattcaagcaggtgctacagctaaccgtgttgctttagaagcaatggtattagctcgtaacgaaggtgttgactacttcaacaaccaagttggtccacaaattttacgtgatgcagctagaacatgtggtccattacaaactgctttagatttatggaaa
>Sellaphora_pupula_RBGE_B155_HQ317120_HQ337599
aaaacattccaaggtccagctactggtatcgttgtagagcgtgagcgtttaaacaaatacggtactccattattaggtgctacagtaaaaccaaaattaggtttatctggtaaaaactatggtcgtgtagtatacgaaggtttaaaaggtggtttagacttcttaaaagatgacgaaaacattaactctcaaccattcatgcgttggagagagcgtttcttaaactgtatggaaggtattaaccgtgcttctgcagctacaggtgaagttaaaggttcttacttaaacatcactgctgctactatggaagaagtttacamacgtgcagmatacggtaaagcagttggttctgtaatcgttatgatcgacttagttatgggttacacagcaattcaaagtgctgcaatctgggctcgtgaaaatgacatgcttttacatttacaccgtgcgggtaactctacttacgctcgtcaaaaaaatcatggtattaacttccgtgtaatctgtaaatggatgcgtatgtctggtgtagatcatatccacgctggtacagttgttggtaaattagaaggtgatcctttaatgattaaaggtttctacgacgttttacgtagaacaaatttagaggttaacttaccatatggtattttcttcgaaatgacatgggctagtttacgtaaatgtatgcctgttgcatctggtggtattcactgtggtcaaatgcaccaattagttcactacttaggtgatgatgtagtattacaatttggtggtggtacaattggtcaccctgatggtattcaagcaggtgctacagctaaccgtgttgctttagaagcaatgatcttagctcgtaacgaaggtgttgattacttcaacaaccaagttggtccacaaattttacgtgatgcagctagaacatgtggtccattacaaactgctttagatttatggaaa
>Sellaphora_pupula_RBGE_BB92_HQ317118_HQ337597
aaaacattccaaggtccagctacaggtattattgtagaacgtgagcgtttaaacaaatatggtactccattattaggtgctacagtaaaaccaaaattaggtttatctggtaaaaactatggtcgtgtagtatatgaaggtttaaaaggtggtttagacttcttaaaagatgacgaaaacattaactctcaaccattcatgcgttggagagaacgtttcttatactgtatggaaggtattaaccgtgcttctgcagctacaggtgaaactaaaggttcttacttaaacatcactgctggtactatggaagaagtttacamacgtgcagmatacgctaaagcagttggttctgtaatcgttatgatcgatttagtaatgggttacacagcaattcaaagttctgctctttgggctcgtgacaacgacatgcttttacatttacaccgtgcaggaaactctacttacgctcgtcaaaagaatcatggtattaacttccgtgtaatctgtaaatggatgcgtatggctggtgtagaccatatccacgctggtacagttgttggtaaattagaaggtgatcctttaatgattaaaggtttctacgatactttacgtagaacagttttagacgttaacttaccatacggtatcttctttgagatgacatgggctagtttacgtaaatgtatgcctgttgcatctggtggtattcactgtggtcaaatgcaccaattaattcactacttaggtgatgacgtagtattacaattcggtggtggtacaattggtcacccagatggtattcaagcaggagctacagctaaccgtgttgctttagaagcaatgatcttagctcgtaacgaaggtgttgattatttcaacaaccaagttggtccgcaaattttacgtgatgcagctagaacatgtggtccattacaaactgctttagatttatggaaa
>Sellaphora_pupula_RBGE_BB94_HQ317121_HQ337600
aaaacattccaaggtccagctactggtatcgttgtagaacgtgagcgtttaaacaaatacggtactccattattaggtgctacagtaaaaccaaaattaggtttatctggtaaaaactatggtcgtgtagtatacgaaggtttaaaaggtggtttagacttcttaaaagatgacgaaaacattaactctcaaccattcatgcgttggagagagcgtttcttatactgtatggaaggtattaaccgtgcttctgcagctacaggtgaagttaaaggttcttacttaaacatcactgctggtactatggaagaagtttacaaacgtgcagaatacggtaaagcaattggttctgtaatcgttatgatcgacttagtaatgggttacacagcaattcaaagtgctgcaatctgggctcgtgaaaatgacatgcttttacacttacaccgtgcaggtaactctgcttatgctcgtcaaaagaaccatggtattaacttccgtgtaatctgtaaatggatgcgtatgtctggtgtagatcatatccacgctggtacagttgttggtaaattagaaggtgatcctttaatgattaaaggtttctacgatgttttacgtaaaacaactttagatgttaacttaccatacggtatcttcttcgaaatgacatgggctagtttacgtaaatgtatgcctgttgcatcaggtggtatccactgtggtcaaatgcaccaattagttcactacttaggtgatgacgtagtattacaatttggtggtggtacaattggtcaccctgatggtattcaagcaggtgctactgctaaccgtgttgctttagaatcaatgatcttagctcgtaacgaaggtgttgattacttcaacagccaagttggtccacaaattttacgcgatgcagctagaacatgtggtccattacaaactgctttagatttatggaaa
>Sellaphora_pupula_RBGE_Kew21_HQ317119_HQ337598
aaaacattccaaggtccagctactggtatcgttgtagaacgtgagcgtttaaacaaatacggtactccattattaggtgctacagtaaaaccaaaattaggtttatctggtaaaaactatggtcgtgtagtatacgaaggtttaaaaggtggtttagacttcttaaaagatgacgaaaacattaactctcaaccattcatgcgttggagagagcgtttcttatactgtatggaaggtattaaccgtgcttctgcagctacaggtgaagttaaaggttcttacttaaacatcactgctggtactatggaagaagtttacamacgtgcagmatacggtaaagcaatcggttctgtaatcgttatgatcgacttagtaatgggttacacagcaattcaaagtgctgcaatctgggctcgtgaaaatgacatgcttttacacttacaccgtgcaggtaactctgcttacgctcgtcaaaagaaccatggtattaacttccgtgtaatctgtaaatggatgcgtatgtctggtgtagatcatatccacgctggtacagttgttggtaaattagaaggcgatcctttaatgattaaaggtttctacgatgttttacgtaaaacaactttagacgttaacttaccatacggtatcttcttcgaaatgacatgggctagtttacgtaaatgtatgcctgttgcatcaggtggtatccactgtggtcaaatgcaccaattagttcactacttaggtgatgacgtagtattacaatttggtggtggtacaattggtcaccctgatggtattcaagcaggtgctactgctaaccgtgttgctttagaatcaatgatcttagctcgtaacgaaggtgttgattacttcaacagccaagttggtccacaaattttacgcgatgcagctagaacatgtggtccattacaaactgctttagatttatggaaa
>Sellaphora_pupula_RBGE_L845Thr42_F1_HQ317115_HQ337593
aaaacattccaaggtccagctacaggtattattgcagaacgtgagcgtttaaacaaatatggtactccattattaggtgctacagtaaaaccaaaattaggtttatctggtaaaaactatggtcgtgtagtatatgaaggtttaaaaggtggtttagacttcttaaaagatgacgaaaacattaactctcaaccattcatgcgttggagagaacgtttcttatactgtatggaaggtattaaccgtgcttctgcagctacaggtgaagttaaaggttcttacttaaacatcactgctggtactatggaagaagtttacaaacgtgcagaatacgctaaagcagttggttctgtaatcgttatgatcgacttagtaatgggttacacagcaattcaaagttctgctatttgggctcgtgaaaacgacatgcttttacatttacaccgtgcaggaaactctacttacgctcgtcaaaagaatcatggtattaacttccgtgtaatctgtaaatggatgcgtatgtctggtgtagaccatatccacgctggtacagttgttggtaaattagaaggtgatcctttaatgattaaaggtttctacgatactttacgtaaaacaactttagacgttaacttaccatacggtatcttctttgagatgacatgggctagtttacgtaaatgtatgcctgttgcatctggtggtattcactgtggtcaaatgcaccaattaattcactacttaggtgatgacgtaatattacaattcggtggtggtacaattggtcacccagatggtattcaagcaggagctacagctaaccgtgttgctttagaagcaatggttttagctcgtaacgaaggtgctgattatttcaacaaccaagttggcccgcaaattttacgtgatgccgctagaacatgtggtccattacaaactgctttagatttatggaaa
>Sellaphora_pupula_RBGE_O60_HQ317127_HQ337607
aaaacattccaaggtccagctactggtatcgttgtagagcgtgagcgtttaaacaaatacggtactccattattaggtgctacagtaaaaccaaaattaggtttatctggtaaaaactatggtcgtgtagtatacgaaggtttaaaaggtggtttagacttcttaaaagatgacgaaaacattaactctcaaccatttatgcgttggagagaacgtttcttatactgtatggaaggtattaaccgtgcttctgcagctacaggtgaagttaaaggttcttacttaaacatcactgctggtactatggaagaagtttacamacgtgcagmatacggtaaagcagttggttctatcgttgttatgatcgacttagttatgggttacacagcaattcaaagtgctgcgatttgggctcgtgacaatgacatgcttttacacttacaccgtgcaggtaactctacttacgctcgtcaaaagaaccacggtattaacttccgtgtaatctgtaaatggatgcgtatggctggtgtagaccacatccacgctggtacagttgttggtaaattagaargtgatcctttaatgattaaaggtttctacgacactttacgtagaacaattttagacgttaacttaccatacggtatcttctttgaaatgacatgggctagtttacgtaaatgtatgccggttgcatctggtggtattcactgtggtcaaatgcaccaattaattcattacttaggtgatgatgtagtattacaatttggtggtggtacaattggtcaccctgatggtattcaagcaggtgctacagctaaccgtgttgctttagaagcaatgatcttagctcgtaacgaaggtgttgatttcttcaataaccaagttggtccacaaattgtacgcgatgcagctagaacatgtggtccattacaaacagctttagatttatggaaa
>Sellaphora_pupula_RBGE_O68_HQ317126_HQ337606
aaaacattccaaggtccagctactggtatcgttgtagaacgtgagcgtttaaacaaatatggtactccattattaggtgctacagtaaaaccaaaattaggtttatctggtaaaaactatggtcgtgtagtatatgaaggtttaaaaggtggtttagacttcttaaaagatgacgaaaacattaactctcaaccattcatgcgttggagagaacgtttcttatactgtatggaaggtattaaccgtgcttctgcagctacaggtgaagttaaaggttcttacttaaacatcactgctggtactatggaagaagtttacaaacgtgcagaatacggtaaagcagttggttctatcgtagttatgatcgatttagttatgggttacacagcaattcaaagtgctgcaatctgggctcgtgacaatgacatgcttttacatttacaccgtgcaggtaactctacttacgctcgtcaaaagaaccatggtattaacttccgtgtaatctgtaaatggatgcgtatggctggtgtagatcatatccacgctggtacagttgttggtaaattagaaggtgatcctttaatgattaaaggtttctacgacactttacgtagaacaactttagacgttaacttaccatacggtatcttctttgaaatgacatgggctagtttacgtaaatgtatgcctgttgcatctggtggtattcactgtggtcaaatgcaccaattaattcactacttaggtgatgatgtagtattacaatttggtggtggtacaattggtcaccctgatggtattcaagcaggtgctacagctaaccgtgttgctttagaagcaatggtagtagctcgtaacgaaggtgctgattacttcaacaaccaagttggtccacaaattttacgcgatgcagctagaacatgtggtccattacaaacagctttagatttatggaaa
>Sellaphora_pupula_RBGE_Pd131_HQ317122_HQ337601
aaaacattccaaggtccagctacaggtattattgtagaacgtgagcgtttaaacaaatatggtactccattattaggtgctacagttaaaccaaaattaggtttatctggtaaaaactatggtcgtgtagtatatgaaggtttaaaaggtggtttagacttcttaaaagatgatgaaaacattaactctcaaccattcatgcgttggagagaacgtttcttatactgtatggaaggtattaaccgtgcttctgcagctacaggtgaaactaaaggttcttacttaaacatcaccgctggtactatggaagaagtttacamacgtgcagmatacgctaaagcagttggttctatagtcgttatgatcgacttagtaatgggttacacagcaattcaaagttctgctatttgggctcgtgacaacgacatgcttttacacttacaccgtgcaggaaactctacttacgctcgtcaaaagaatcatggtattaacttccgtgtaatctgtaaatggatgcgtatgtctggtgtagaccatatccacgctggtacagttgttggtaaattagaaggtgatcctttaatgattaaaggtttctacgatactttacgtagaacaaatttagacgttaacttaccatacggtatcttctttgaaatgacatgggctagtttacgtaaatgtatgcctgttgcatctggtggtatccactgtggtcaaatgcaccaattagttcactacttaggtgatgacgtagtattacaattcggtggtggtacaattggtcacccagatggtattcaagcaggagctacagctaaccgtgttgctttagaagcaatgatcttagctcgtaacgaaggtgttgattactttaataaccaagttggtccacaaattttacgtgatgcagctagaacatgtggtccattacaaactgctttagatttatggaaa
>Sellaphora_pupula_RBGE_SEL212D_HQ317117_HQ337596
aaaacattccaaggtccagctactggtatcgttgtagagcgtgagcgtttaaacaaatatggtactccattattaggtgctacagtaaaaccaaaattaggtttatctggtaaaaactatggtcgtgtagtatatgaaggtttaaaaggtggtttagacttcttaaaagatgatgaaaacattaactctcaaccattcatgcgttggagagagcgtttcttatactgtatggaaggtattaaccgtgcttctgcagctacaggtgaaactaaaggttcttacctaaacatcactgctggtactatggaagaagtttacamacgtgcagmatacggtaaagcagttggttctattgttgttatgatcgacttagtaatgggttacacagcaattcaaagtgctgctatctggtcgcgtgaaaatgatatgcttttacatttacaccgtgcatgtaactctacttacgctcgtcaaaagaatcatggtattaacttccgtgtaatctgtaaatggatgcgtatgtctggtgtagatcacatccacgctggtacagttgttggtaaattagaaggtgatcctttaatgattaaaggtttctacgacgttttacgtagaattactttagacgtgaacttaccatacggtatcttctttgaaatgacatgggctagtttacgtaaatgtatgcctgttgcatctggtggtattcactgtggtcaaatgcaccaattaattcactacttaggtgatgacgtagtattacaattcggtggtggtacaattggtcaccctgatggtattcaagcaggtgctacagctaaccgtgttgctttagaagcaatggtagtagctcgtaacgaaggtgttgattacttcaacaaccaagttggtccacaaattttacgtgatgcagctagaacatgtggtccattacaaactgctttagatttatggaaa
>Sellaphora_pupula_RBGE_SEL793Tm_HQ317131_HQ337613
aaaacattccaaggtccagctacaggtattattgtagaacgtgagcgtttaaacaaatacggtactccattattaggtgctacagtaaaaccaaaattaggtttatctggtaaaaactatggtcgtgtagtatacgaaggtttaaaaggtggtttagacttcttaaaagatgacgaaaacattaactctcaaccattcatgcgttggagagaacgtttcttatactgtatggaaggtattaaccgtgcttctgcagctacaggtgaagttaaaggttcttacttaaacatcactgctggtactatggaagaagtttacaaacgtgcagaatacgctaaagcagttggttctatagttgttatgatcgatttagtaatgggttacacagcaattcaaagttctgctctttgggctcgtgacaacgacatgcttttacatttacaccgtgcaggaaactctacttacgctcgtcaaaagaatcatggtattaacttccgtgtaatctgtaaatggatgcgtatggctggtgtagaccatatccacgctggtacagttgttggtaaattagaaggtgatcctttaatgattaaaggtttctacgatgttttacgtagaacaattttagacgttaacttaccatacggtatcttctttgagatgacatgggctagtttacgtaaatgtatgcctgttgcatctggtggtattcactgtggtcaaatgcaccaattaattcactacttaggtgatgacgtagtattacaattcggtggtggtacaattggtcacccagatggtattcaagcaggagctacagctaaccgtgttgctttagaagcaatgatcttagctcgtaacgaaggtgttgattatttcaacaaccaagttggtccgcaaattttacgtgatgcagctagaacatgtggtccattacaaactgctttagatttatggaaa
>Sellaphora_pupula_RBGE_SEL834L_HQ317116_HQ337594
aaaacattccaaggtccagctactggtatcattgtagaacgtgagcgtttaaacaaatacggtactccattattaggtgctacagtaaaaccaaaattaggtttatctggtaaaaactacggtcgtgtagtatacgaaggtttaaaaggtggtttagacttcttaaaagatgatgaaaacattaactctcaaccattcatgcgttggagagaacgtttcttatactgtatggaaggtattaaccgtgcttctgcagctacaggtgaaactaaaggttcttacctaaacatcactgctggtactatggaagaagtttacaaacgtgcagaatacggtaaagcaattggttctatcgttgtgatgatcgatttagttatgggttacacagcaattcaaagtgctgctatctgggctcgtgaaaacgacatgcttttacacttacaccgtgcaggtaactctacttacgctcgtcaaaagaaccatggtattaacttccgtgtaatctgtaaatggatgcgtatgtctggtgtagatcatatccacgctggtacagttgttggtaaattagaaggtgatcctttaatgattaaaggtttctacgacgttttacgtagaacaactttagacgttaacttaccatacggtatcttctttgaaatgacatgggctagtttacgtagatgtatgcctgttgcatctggtggtattcactgtggtcaaatgcaccaattaattcactacttaggtgatgatgtagtattacaatttggtggtggtacaattggtcaccctgatggtattcaagcaggtgctacagctaaccgtgttgctttagaagcaatggtattagctcgtaacgaaggtgttgatttcttcaacaaccaagttggtccacaaattttacgtgatgcagctagaacatgtggtccattacaaactgctttagatttatggaaa
>Sellaphora_pupula_Sel627K_KC911810
aaaacattccaaggtccagctactggtatcattgtagagcgtgagcgtttaaacaaatacggtactccattattaggtgctacagtaaaaccaaaattaggtttatctggtaaaaactatggtcgtgtagtatacgaaggtttaaaaggtggtttagacttcttaaaagatgatgaaaacattaactctcaaccattcatgcgttggagagagcgtttcttatactgtatggaaggtattaaccgtgcttctgcagctacaggtgaagttaaaggttcttacttaaacatcactgctggtactatggaagaagtttacaaacgtgcagaatacggtaaagcagttggttctgtaattgttatgatcgacttagtaatgggctacacagcaattcaaagtgctgcaatctgggctcgtgaaaatgacatgcttttacacttacaccgtgcaggtaactctacttacgctcgtcaaaagaaccatggtattaacttccgtgtaatctgtaaatggatgcgtatgtctggtgtagaccatatccacgctggtacagttgttggtaaattagaaggtgatcctttaatgattaaaggtttctacgacgttttacgtagaacaactttagatgttaacttaccatacggtatcttcttcgaaatgacatgggctagtttacgtaaatgtatgcctgttgcatcaggtggtatccactgtggtcaaatgcaccaattagttcactacttaggtgatgacgtagtattacaatttggtggtggtacaattggtcaccctgatggtattcaagcaggtgctactgctaaccgtgttgctttagaagcaatgatcttagctcgtaacgaaggtgttgattacttcaacaaccaagttggtccacaaattttacgcgatgcagctagaacatgtggtccattacaaactgctttagatttatggaaa
>Sellaphora_pupula_Sel629K_KC911807
aaaacattccaaggtccagctactggtatcgttgtagaacgtgagcgtttaaacaaatacggtactccattattaggtgctacagtaaaaccaaaattaggtttatctggtaaaaactatggtcgtgtagtatacgaaggtttaaaaggtggtttagacttcttaaaagatgacgaaaacattaactctcaaccattcatgcgttggagagagcgtttcttatactgtatggaaggtattaaccgtgcttctgcagctacaggtgaagttaaaggttcttacttaaacatcactgctggtactatggaagaagtttacaaacgtgcagaatacggtaaagcaatcggttctgtaatcgttatgatcgacttagtaatgggttacacagcaattcaaagtgctgcaatctgggctcgtgaaaatgacatgcttttacacttacaccgtgcaggtaactctgcttacgctcgtcaaaagaaccatggtattaacttccgtgtaatctgtaaatggatgcgtatgtctggtgtagatcatatccacgctggtacagttgttggtaaattagaaggcgatcctttaatgattaaaggtttctacgatgttttacgtaaaacaactttagacgttaacttaccatacggtatcttcttcgaaatgacatgggctagtttacgtaaatgtatgcctgttgcatcaggtggtatccactgtggtcaaatgcaccaattagttcactacttaggtgatgacgtagtattacaatttggtggtggtacaattggtcaccctgatggtattcaagcaggtgctactgctaaccgtgttgctttagaatcaatgatcttagctcgtaacgaaggtgttgattacttcaacagccaagttggtccacaaattttacgcgatgcagctagaacatgtggtccattacaaactgctttagatttatggaaa
>Sellaphora_pupula_Sel642K_KC911809
aaaacattccaaggtccagctactggtatcattgtagagcgtgagcgtttaaacaaatacggtactccattattaggtgctacagtaaaaccaaaattaggtttatctggtaaaaactatggtcgtgtagtatacgaaggtttaaaaggtggtttagacttcttaaaagatgatgaaaacattaactctcaaccattcatgcgttggagagagcgtttcttatactgtatggaaggtattaaccgtgcttctgcagctacaggtgaagttaaaggttcttacttaaacatcactgctggtactatggaagaagtttacaaacgtgcagaatacggtaaagcagttggttctgtaattgttatgatcgacttagtaatgggctacacagcaattcaaagtgctgcaatctgggctcgtgaaaatgacatgcttttacacttacaccgtgcaggtaactctacttacgctcgtcaaaagaaccatggtattaacttccgtgtaatctgtaaatggatgcgtatgtctggtgtagaccatatccacgctggtacagttgttggtaaattagaaggtgatcctttaatgattaaaggtttctacgacgttttacgtagaacaactttagatgttaacttaccatacggtatcttcttcgaaatgacatgggctagtttacgtaaatgtatgcctgttgcatcaggtggtatccactgtggtcaaatgcaccaattagttcactacttaggtgatgacgtagtattacaatttggtggtggtacaattggtcaccctgatggtattcaagcaggtgctactgctaaccgtgttgctttagaagcaatgatcttagctcgtaacgaaggtgttgattacttcaacaaccaagttggtccacaaattttacgcgatgcagctagaacatgtggtccattacaaactgctttagatttatggaaa
>Sellaphora_pupula_Str13_KC911811
aaaacattccaaggtccagctactggtatcgttgtagaacgtgagcgtttaaacaaatacggtactccattattaggtgctacagtaaaaccaaaattaggtttatctggtaaaaactatggtcgtgtagtatacgaaggtttaaaaggtggtttagacttcttaaaagatgacgaaaacattaactctcaaccattcatgcgttggagagagcgtttcttatactgtatggaaggtattaaccgtgcttctgcagctacaggtgaagttaaaggttcttacttaaacatcactgctggtactatggaagaagtttacaaacgtgcagaatacggtaaagcaattggttctgtaatcgttatgatcgacttagtaatgggttacacagcaattcaaagtgctgcaatctgggctcgtgaaaatgacatgcttttacacttacaccgtgcaggtaactctgcttatgctcgtcaaaagaaccatggtattaacttccgtgtaatctgtaaatggatgcgtatgtctggtgtagatcatatccacgctggtacagttgttggtaaattagaaggtgatcctttaatgattaaaggtttctacgatgttttacgtaaaacaactttagatgttaacttaccatacggtatcttcttcgaaatgacatgggctagtttacgtaaatgtatgcctgttgcatcaggtggtatccactgtggtcaaatgcaccaattagttcactacttaggtgatgacgtagtattacaatttggtggtggtacaattggtcaccctgatggtattcaagcaggtgctactgctaaccgtgttgctttagaatcaatgatcttagctcgtaacgaaggtgttgattacttcaacagccaagttggtccacaaattttacgcgatgcagctagaacatgtggtccattacaaactgctttagatttatggaaa
>Sellaphora_pupula_THR10_EF143296
aaaacattccaaggtccagctactggtatcgttgtagagcgtgagcgtttaaacaaatacggtactccattattaggtgctacagtaaaaccaaaattaggtttatctggtaaaaactatggtcgtgtagtatacgaaggtttaaaaggtggtttagacttcttaaaagatgacgaaaacattaactctcaaccattcatgcgttggagagagcgtttcttaaactgtatggaaggtattaaccgtgcttctgcagctacaggtgaagttaaaggttcttacttaaacatcactgctgctactatggaagaagtttacaaacgtgcaggatacggtaaagcagttggttctgtaatcgttatgatcgacttagttatgggttacacagcaattcaaagtgctgcaatctgggctcgtgaaaatgacatgcttttacatttacaccgtgcaggtaactctacttacgctcgtcaaaagaatcatggtattaacttccgtgtaatctgtaaatggatgcgtatgtctggtgtagatcatatccacgctggtacagttgttggtaaattagaaggtgatcctttaatgattaaaggtttctacgacgttttacgtaaaacaaatttagaagttaacttaccatatggtattttctttgaaatgacatgggctagtttacgtaaatgtatgcctgttgcatctggtggtattcactgtggtcaaatgcaccaattagttcactacttaggtgatgatgtagtattacaatttggtggtggtacaattggtcaccctgatggtattcaagcaggtgctacagctaaccgtgttgctttagaagcaatgatcttagctcgtaacgaaggtgttgattacttcaacaaccaagttggtccacaaattttacgtgatgcagctagaacatgtggtccattacaaactgctttagatttatggaaa
>Sellaphora_pupula_THR11_EF143285
aaaacattccaaggtccagctactggtatcgttgtagagcgtgagcgtttaaacaaatacggtactccattattaggtgctacagtaaaaccaaaattaggtttatctggtaaaaactatggtcgtgtagtatacgaaggtttaaaaggtggtttagacttcttaaaagatgacgaaaacattaactctcaaccatttatgcgttggagagagcgtttcttaaactgtatggaaggtattaaccgtgcttctgcagctacaggtgaagttaaaggttcttacttaaacatcactgctgctactatggaagaagtttacaaacgtgcagaatacgctaaatcagttggttctgtaatcgttatgatcgacttagttatgggttacacagcaattcaaagttctgcaatctgggctcgtgaaaatgacatgcttttacacttacaccgtgcaggtaactcgacttacgctcgtcaaaagaaccatggtattaacttccgtgtaatctgtaaatggatgcgtatggctggtgtagaccatatccacgctggtacagttgttggtaaattagaaggtgatcctttaatgattaaaggtttctacgacactttacgtagaacaactttagacgttaacttaccatacggtattttctttgaaatgacatgggctagtttacgtaaatgtatgcctgttgcatctggtggtattcactgtggtcaaatgcaccaattagttcactacttaggtgatgatgtaattttacaatttggtggtggtacaattggtcaccctgatggtattcaagcaggtgctacagctaaccgtgttgctttagaagcaatgatcttagctcgtaacgaaggtgttgattacttcaacaaccaagttggtccacaaattttacgtgatgcagctagaacatgtggtccattacaaactgctttagatttatggaaa
>Sellaphora_pupula_THR12_EF143292
aaaacattccaaggtccagctacaggtattattgcagaacgtgagcgtttaaacaaatatggtactccattattaggtgctacagtaaaaccaaaattaggtttatctggtaaaaactatggtcgtgtagtatatgaaggtttaaaaggtggtttagacttcttaaaagatgacgaaaacattaactctcaaccattcatgcgttggagagaacgtttcttatactgtatggaaggtattaaccgtgcttctgcagctacaggtgaagttaaaggttcttacttaaacatcactgctggtactatggaagaagtttacaaacgtgcagaatacgctaaagcagttggttctgtaatcgttatgatcgacttagtaatgggttacacagcaattcaaagttctgctatttgggctcgtgaaaacgacatgcttttacatttacaccgtgcaggaaactctacttacgctcgtcaaaagaatcatggtattaacttccgtgtaatctgtaaatggatgcgtatgtctggtgtagaccatatccacgctggtacagttgttggtaaattagaaggtgatcctttaatgattaaaggtttctacgatactttacgtaaaacaactttagacgttaacttaccatacggtatcttctttgagatgacatgggctagtttacgtaaatgtatgcctgttgcatctggtggtattcactgtggtcaaatgcaccaattaattcactacttaggtgatgacgtaatattacaattcggtggtggtacaattggtcacccagatggtattcaagcaggagctacagctaaccgtgttgctttagaagcaatggttttagctcgtaacgaaggtgctgattatttcaacaaccaagttggcccgcaaattttacgtgatgccgctagaacatgtggtccattacaaactgctttagatttatggaaa
>Sellaphora_pupula_THR13_EF143272
aaaacattccaaggtccagctactggtatcgttgtagagcgtgagcgtttaaacaaatacggtactccattattaggtgctacagtaaaaccaaaattaggtttatctggtaaaaactatggtcgtgtagtatacgaaggtttaaaaggtggtttagacttcttaaaagatgacgaaaacattaactctcaaccattcatgcgttggagagagcgtttcttaaactgtatggaaggtattaaccgtgcttctgcagctacaggtgaagttaaaggttcttacttaaacatcactgctgctactatggaagaagtttacaaacgtgcagaatacggtaaagcagttggttctgtaatcgttatgatcgacttagttatgggttacacagcaattcaaagtgctgcaatctgggctcgtgaaaatgacatgctttnacattnacaccgtgcaggtaactctacttacgctcgtcaaaagaaccatggtattaacttccgtgtaatctgtaaatggatgcgtatgtctggtgtagatcatatccacgctggtacagttgttggtaaattagaaggtgatcctttaatgattaaaggtttctacgacgttttacgtagaacaactttagacgttaacttaccatatggtattttctttgaaatgacatgggctagtttacgtaaatgtatgcctgttgcatctggtggtattcactgtggtcaaatgcaccaattagttcactacttaggtgatgatgtaatattacaatttggtggtggtacaattggtcaccctgatggtattcaagcaggtgctacagctaaccgtgttgctctagaagcaatgatcttagctcgtaacgaaggtgctgattacttcaacaaccaagttggtccacaaattttacgtgatgcagctagaacatgtggtccattacaaactgctttagatttatggaaa
>Sellaphora_pupula_THR14_EF143264
aaaacattccaaggtccagctactggtatcattgtagaacgtgagcgtttaaacaaatacggtactccattattaggtgctacagtaaaaccaaaattaggtttatctggtaaaaactacggtcgtgtagtatacgaaggtttaaaaggtggtttagacttcttaaaagatgatgaaaacattaactctcaaccattcatgcgttggagagaacgtttcttatactgtatggaaggtattaaccgtgcttctgcagctacaggtgaaactaaaggttcttacctaaacatcactgctggtactatggaagaagtttacaaacgtgcagaatacggtaaagcaattggttctatcgttgtgatgatcgatttagttatgggttacacagcaattcaaagtgctgctatctgggctcgtgaaaacgacatgcttttacacttacaccgtgcaggtaactctacttacgctcgtcaaaagaaccatggtattaacttccgtgtaatctgtaaatggatgcgtatgtctggtgtagatcatatccacgctggtacagttgttggtaaattagaaggtgatcctttaatgattaaaggtttctacgacgttttacgtagaacaactttagacgttaacttaccatacggtatcttctttgaaatgacatgggctagtttacgtagatgtatgcctgttgcatctggtggtattcactgtggtcaaatgcaccaattaattcactacttaggtgatgatgtagtattacaatttggtggtggtacaattggtcaccctgatggtattcaagcaggtgctacagctaaccgtgttgctttagaagcaatggtattagctcgtaacgaaggtgttgatttcttcaacaaccaagttggtccacaaattttacgtgatgcagctagaacatgtggtccattacaaactgctttagatttatggaaa
>Sellaphora_pupula_THR7_EF143302
aaaacattccaaggtccagctacaggtattattgtagaacgtgagcgtttaaacaaatacggtactccattattaggtgctacagtaaaaccaaaattaggtttatctggtaaaaactatggtcgtgtagtatacgaaggtttaaaaggtggtttagacttcttaaaagatgacgaaaacattaactctcaaccattcatgcgttggagagaacgtttcttatactgtatggaaggtattaaccgtgcttctgcagctacaggtgaagttaaaggttcttacttaaacatcactgctggtactatggaagaagtttacaaacgtgcagaatacgctaaagcagttggttctatagttgttatgatcgatttagtaatgggttacacagcaattcaaagttctgctctttgggctcgtgaaaacgacatgcttttacatttacaccgtgcaggaaactctacttacgctcgtcaaaagaatcatggtattaacttccgtgtaatctgtaaatggatgcgtatgtctggtgtagaccatatccacgctggtacagttgttggtaaattagaaggtgatcctttaatgattaaaggtttctacgatgttttacgtagaacaattttagacgttaacttaccatacggtatcttctttgagatgacatgggctagtttacgtaaatgtatgcctgttgcatctggtggtattcactgtggtcaaatgcaccaattaattcactacttaggtgatgacgtagtattacaattcggtggtggtacaattggtcacccagatggtattcaagcaggagctacagctaaccgtgttgctttagaagcaatggtcgtagctcgtaacgaaggtgttgattatttcaacaaccaagttggtccgcaaattttacgtgatgccgctagaacatgtggtccattacaaactgctttagatttatggaaa
>Sellaphora_pupula_THR8_EF143308
aaaacattccaaggtccagctactggtatcgttgtagagcgtgagcgtttaaacaaatacggtactccattattaggtgctacagtaaaaccaaaattaggtttatctggtaaaaactatggtcgtgtagtatacgaaggtttaaaaggtggtttagacttcttaaaagatgacgaaaacattaactctcaaccattcatgcgttggagagagcgtttcttaaactgtatggaaggtattaaccgtgcttctgcagctacaggtgaagttaaaggttcttacttaaacatcactgctgctactatggaagaagtttacaaacgtgcagaatacggtaaagcagttggttctgtaatcgttatgatcgacttagttatgggttacacagcaattcaaagtgctgcaatctgggctcgtgaaaatgacatgcttttacatttacaccgtgcaggtaactctacttacgctcgtcaaaagaaccatggtattaacttccgtgtaatctgtaaatggatgcgtatgtctggtgtagatcatatccacgctggtacagttgttggtaaattagaaggtgatcctttaatgattaaaggtttctacgacgttttacgtagaacaactttagacgttaacttaccatatggtattttctttgaaatgacatgggctagtttacgtaaatgtatgcctgttgcatctggtggtattcactgtggtcaaatgcaccaattagttcactacttaggtgatgatgtaatattacaatttggtggtggtacaattggtcaccctgatggtattcaagcaggtgctacagctaaccgtgttgctctagaagcaatgatcttagctcgtaacgaaggtgctgattacttcaacaaccaagttggtccacaaattttacgtgatgcagctagaacatgtggtccattacaaactgctttagatttatggaaa
>Sellaphora_pupula_THR9_EF143297
aaaacattccaaggtccagctactggtatcgttgtagagcgtgagcgtttaaacaaatacggtactccattattaggtgctacagtaaaaccaaaattaggtttatctggtaaaaactatggtcgtgtagtatacgaaggtttaaaaggtggtttagacttcttaaaagatgacgaaaacattaactctcaaccattcatgcgttggagagagcgtttcttaaactgtatggaaggtattaaccgtgcttctgcagctacaggtgaagttaaaggttcttacttaaacatcactgctgctactatggaagaagtttacaaacgtgcagaatacggtaaagcagttggttctgtaatcgttatgatcgacttagttatgggttacacagcaattcaaagtgctgcaatctgggctcgtgaaaatgacatgcttttacatttacaccgtgcaggtaactctacttacgctcgtcaaaagaatcatggtattaacttccgtgtaatctgtaaatggatgcgtatgtctggtgtagatcatatccacgctggtacagttgttggtaaattagaaggtgatcctttaatgattaaaggtttctacgacgttttacgtaaaacaaatttagaagttaacttaccatatggtattttctttgaaatgacatgggctagtttacgtaaatgtatgcctgttgcatctggtggtattcactgtggtcaaatgcaccaattagttcactacttaggtgatgatgtagtattacaatttggtggtggtacaattggtcaccctgatggtattcaagcaggtgctacagctaaccgtgttgctttagaagcaatgatcttagctcgtaacgaaggtgttgattacttcaacaaccaagttggtccacaaattttacgtgatgcagctagaacatgtggtccattacaaactgctttagatttatggaaa
>Sellaphora_pupula_US1_EF143314
aaaacattccaaggtccagctacaggtattattgcagaacgtgagcgtttaaacaaatatggtactccattattaggtgctacagtaaaaccaaaattaggtttatctggtaaaaactatggtcgtgtagtatatgaaggtttaaaaggtggtttagacttcttaaaagatgacgaaaacattaactctcaaccattcatgcgttggagagaacgtttcttatactgtatggaaggtattaaccgtgcttctgcagctacaggtgaagttaaaggttcttacttaaacatcactgctggtactatggaagaattttacaaacgtgcagaatacgctaaagcagttggttctgtaatcgttatgatcgacttagtaatgggttacacagcaattcaaagttctgctatttgggctcgtgaaaacgacatgcttttacatttacaccgtgcaggaaactctacttacgctcgtcaaaagaatcatggtattaacttccgtgtaatctgtaaatggatgcgtatgtctggtgtagaccatatccacgctggtacagttgttggtaaattagaaggtgatcctttaatgattaaaggtttctacgatactttacgtaaaacaactttagacgttaacttaccatacggtatcttctttgagatgacatgggctagtttacgtaaatgtatgcctgttgcatctggtggtattcactgtggtcaaatgcaccaattaattcactacttaggtgatgacgtaatattacaattcggtggtggtacaattggtcacccagatggtattcaagcaggagctacagctaaccgtgttgctttagaagcaatggtcttagctcgtaacgaaggtgctgattatttcaacaaccaagttggcccgcaaattttacgtgatgccgctagaacatgtggtccattacaaactggtttagatttatggaaa
>Sellaphora_pupula_UTEX_LB_FD112_HQ317123_HQ337602
aaaacattccaaggtccagctacaggtattattgtagaacgtgagcgtttaaacaaatacggtactccattattaggtgctacagttaaaccaaaattaggtttatctggtaaaaactatggtcgtgtagtatacgaaggtttaaaaggtggtttagacttcttaaaagatgatgaaaacattaactctcaaccattcatgcgttggagagaacgtttcttatactgtatggaaggtattaaccgtgcttctgcagctacaggtgaaactaaaggttcttacttaaacatcactgctggtactatggaagaagtttacamacgtgcagaatacgcgaaagcagttggttctgtaatcgttatgatcgacttagtaatgggttacacagcaattcaaagttctgctctttgggctcgtgacaacgacatgcttttacacttacaccgtgcaggaaactctacttacgctcgtcaaaagaatcatggtattaacttccgtgtaatctgtaaatggatgcgtatggctggtgtagaccatatccacgctggtacagttgttggtaaattagaaggtgatcctttaatgattaaaggtttctacgacactttacgtagaacaactttagacgttaacttaccatacggtatcttctttgaaatgacatgggctagtttacgtaaatgtatgcctgttgcatctggtggtattcactgtggtcaaatgcaccaattagttcactacttaggtgatgacgtagtattacaatttggtggtggtacaattggtcacccagatggtattcaagcaggagctacagctaaccgtgttgctttagaagcaatgatcttagctcgtaacgaaggtgttgattacttcaataaccaagttggtccacaaattttacgtgatgcagctagaacatgtggtccattacaaactgctttagatttatggaaa
>Sellaphora_seminulum_D06_006_KM084937
aaaacattccaaggtccagctactggtatcgttgtagaacgtgaacgtttaaacaaatacggtactccattactaggtgctacagtaaaaccgaaattaggtttatctggtaaaaactacggtcgtgtagtatacgaaggtttaaaaggtggtttagacttcttaaaagatgatgaaaacattaactctcaaccatttatgcgttggagagaacgtttcttatactgtatggaaggtattaaccgtgcttcagctgctacaggtgaaactaaaggttcttacttaaacatcacagctggtacaatggaagaagtttacgcacgtgcagaatatgcaaaagcagttggttctgtaattgtgatgatcgatttagttatgggttacacagcaattcaaagtgctgctatctggtctcgtaacaacgatatgattttacacttacaccgtgcaggtaactctacttacgctcgtcaaaaaaatcatggtattaacttccgtgttatttgtaaatggatgcgtatggctggtgtagatcacatccacgctggtacagttgttggtaaattagaaggtgatcctttaatgattaannnnnnnnnnnnnnnnnnnnnnnnnnnnnnnnnnnnnnnnnnnnnnnnnnnnnnnnnnnnnnnnnnnnnnnnnnnnnnnnnnnnnnnnnnnnnnnnnnnnnnnnnnnnnnnnnnnnnnnnnnnnnnnnnnnnnnnnnnnnnnnnnnnnnnnnnnnnnnnnnnnnnnnnnnnnnnnnnnnnnnnnnnnnnnnnnnnnnnnnnnnnnnnnnnnnnnnnnnnnnnnnnnnnnnnnnnnnnnnnnnnnnnnnnnnnnnnnnnnnnnnnnnnnnnnnnnnnnnnnnnnnnnnnnnnnnnnnnnnnnnnnnnnnnnnnnnnnnnnnnnnnnnnnnnnnnnnnnnnnnnnnnnnnnnnnnnnnnnnnnnnnnnn
>Sellaphora_seminulum_HYU-D014_MK576038
aaaacattccaaggtccagctactggtatcgttgtagaacgtgaacgtttaaacaaatacggtactccattactaggtgctacagtaaaaccgaaattaggtttatctggtaaaaactacggtcgtgtagtatacgaaggtttaaaaggtggtttagacttcttaaaagatgatgaaaacattaactctcaaccatttatgcgttggagagaacgtttcttatactgtatggaaggtattaaccgtgcttcagctgctacaggtgaaactaaaggttcttacttaaacatcacagctggtacaatggaagaagtttacgcacgtgcagaatatgcaaaagcagttggttctgtaattgtgatgatcgatttagttatgggttacacagcaattcaaagtgctgctatctggtctcgtaacaacgatatgattttacacttacaccgtgcaggtaactctacttacgctcgtcaaaaaaatcatggtattaacttccgtgttatttgtaaatggatgcgtatggctggtgnnnnnnnnnnnnnnnnnnnnnnnnnnnnnnnnnnnnnnnnnnnnnnnnnnnnnnnnnnnnnnnnnnnnnnnnnnnnnnnnnnnnnnnnnnnnnnnnnnnnnnnnnnnnnnnnnnnnnnnnnnnnnnnnnnnnnnnnnnnnnnnnnnnnnnnnnnnnnnnnnnnnnnnnnnnnnnnnnnnnnnnnnnnnnnnnnnnnnnnnnnnnnnnnnnnnnnnnnnnnnnnnnnnnnnnnnnnnnnnnnnnnnnnnnnnnnnnnnnnnnnnnnnnnnnnnnnnnnnnnnnnnnnnnnnnnnnnnnnnnnnnnnnnnnnnnnnnnnnnnnnnnnnnnnnnnnnnnnnnnnnnnnnnnnnnnnnnnnnnnnnnnnnnnnnnnnnnnnnnnnnnnnnnnnnnnnnnnnnnnnnnnnnnnnnnnnnnnnnnnnnnnnnnn
>Sellaphora_seminulum_TCC461_KC736613
aaaacattccaaggtccagctactggtatcgttgtagaacgtgaacgtttaaacaaatacggtactccattactaggtgctacagtaaaaccaaaattaggtttatctggtaaaaactatggtcgtgtagtatacgaaggtttaaaaggtggtttagacttcttaaaagatgacgaaaacattaactctcaacctttcatgcgttggagagagcgtttcttatactgtatggaaggtattaaccgtgcttcagctgctacaggtgaagttaaaggttcttacttaaacatcacagctggtacaatggaagaagtttatgcacgtgcagaatatgcaaaagcagttggttctgtaatcgttatgatcgacttagttatgggttatacagcaattcaaagtgctgctatttggtctcgtaacaacgatatgattttacacttacaccgtgcaggtaactctacttacgctcgtcaaaaaaatcatggtattaacttccgtgttatttgtaaatggatgcgtatggctggtgtagatcacatccacgctggtacagttgttggtaaattagaaggtgatcctttaatgattaaaggtttctacgatactttacgtagaactactttagacgttaacttaccatatggtattttcttcgaaatgacatgggctagtttacgtaaatgtatgcctgttgcatcaggtggtattcactgtggtcaaatgcaccaattagttcattacttaggtgatgatgtagtattacaatttggtggtggtactattggtcacccagatggtattcaagcaggtgctacagctaaccgtgttgctttagaagcaatgattttagctcgtaacgaaggtgttgactacttcaataaccaagttggtccacaaattttacgtgacgcagctagaacatgtggtcctttacaaactgctttagatttatggaaa
>Sellaphora_sp._Ak1876_LC648444
aaaacattccaaggtccagcgactggtattgttgtagagcgtgagcgtttaaacaaatacggtactccattattaggtgctacagtaaaaccaaaattaggtttatctggtaaaaactatggtcgtgtagtatacgaaggtttaaaaggtggtttagacttcttaaaagatgatgagaacattaactctcaaccattcatgcgttggagagagcgtttcttatactgtatggaaggtattaaccgtgcttctgcagctacaggtgaaacgaaaggttcttacttaaacatcactgctggtactatggaagaagtgtacgcacgtgcagaatacggtaaagcagttggttctgtaattgtgatgatcgatttagttatgggttacacagcaattcaatctgctgcaatttgggctcgtaacaacgacatgattttacacttacaccgtgcaggtaactctacttacgctcgtcaaaaaaatcatgggattaacttccgtgtaatttgtaaatggatgcgtatggcaggtgtagaccatatccacgctggtacagttgttggtaaattagaaggtgatcctttaatgattaaagggttctacgatactttacgtcgaacaactttagatgttaacttaccattcggtatcttctttgaaatgacatgggctagtttacgtaaatgtatgcctgttgcttctggtggtatccactgtggtcaaatgcaccaattagttcactacttaggtgatgacgtagtattacaattcggtggtggtacaattggtcaccctgatggtattcaagcaggtgctacagcaaaccgtgttgctttagaagcaatgattttagctcgtaacgaaggtgttgattacttcaacaaccaagttggtcctcaaatcttacgtgatgcagctagaacatgtggtccattacaaactgctttagatttatggaaa
>Sellaphora_sp._E4391_HQ317114_HQ337591
aaaacattccaaggtccagctacaggtattattgtagaacgtgagcgtttaaacaaatacggtactccattattaggtgcaacagtaaaaccaaaattaggtttatctggtaaaaactatggtcgtgtagtatacgaaggtttaaaaggtggtttagacttcttaaaagatgacgaaaacattaactctcaaccattcatgcgttggagagaacgtttcttatactgtatggaaggtattaaccgtgcttctgcagctacaggtgaagttaaaggttcttacttaaacatcactgctggtactatggaagaagtttacamacgtgcagmatacgctaaagcagttggttctgtagttgttatgatcgacttagtaatgggttacacagcaattcaaagttctgctctttgggctcgtgacaacgacatgcttttacatttacaccgtgcaggaaactctacttacgctcgtcaaaagaatcatggtattaacttccgtgtaatctgtaaatggatgcgtatggctggtgtagaccatatccacgctggtacagttgttggtaaattagaaggtgatcctttaatgattaaaggtttctacgatgttttacgtagaacaactttagacgttaacttaccatacggtatcttctttgagatgacatgggctagtttacgtaaatgtctgcctgttgcatctggtggtattcactgtggtcaaatgcaccaattagttcactacttaggtgatgacgtagtattacaattcggtggtggtacaattggtcacccagatggtattcaagccggagctacagctaaccgtgttgctttagaagcaatgatcttagctcgtaacgaaggtgttgattttttcaacaaccaagttggtccgcaaattttacgtgatgccgctagaacatgtggtccattacaaactgctttagatttatggaaa
>Sellaphora_sp._KEL-2015_JAR35_4FRUN6_KM999065
aaaacattccaaggtccagctacaggtattattgtagagcgtgagcgtttaaacaaatacggtactccattattaggtgctacagtaaaaccaaaattaggtttatctggtaaaaactatggtcgtgtagtatacgaaggtttaaaaggtggtttagacttcttaaaagatgacgaaaacattaactctcaaccattcatgcgttggagagaacgtttcttatactgtatggaaggtattaaccgtgcttctgcagctacaggtgaagttaaaggttcttacttaaacatcactgctggtactatggaagaagtttacaaacgtgcagaatacgctaaagcagttggttctgtaatcgttatgatcgatttagtaatgggctacacagcaattcaaagttctgctatttgggctcgtgaaaacgacatgcttttacacttacaccgtgcaggtaactctacttacgctcgtcaaaagaatcatggtattaacttccgtgtaatctgtaaatggatgcgtatggctggtgtagaccatatccacgctggtacagttgttggtaaattagaaggtgatcctttaatgattaaaggtttctacgatactttacgtagaacaactttagacgttaacttaccatacggtatcttcttcgagatgacatgggctagtttacgtaaatgtatgccagttgcatctggtggtattcactgtggtcaaatgcaccaattagttcactacttaggtgatgacgtagtattacaattcggtggtggtacaattggtcacccagatggtatccaagcaggagctacagctaaccgtgttgctttagaagcaatgatcttagctcgtaacgaaggtgttgattacttcaacaaccaagttggtccgcaaattacacgtgatgcagctagaacatnnnnnnnnnnnnnnnnnnnnnnnnnnnnnnnnnnn
>Sellaphora_sp._KME-2009a_HQ317111_HQ337588
aaaacattccaaggtccagctactggtatcgttgtagagcgtgagcgtttaaacaaatacggtactccattattaggtgctacagtaaaaccaaaattaggtttatctggtaaaaactatggtcgtgtagtatacgaaggtttaaaaggtggtttagacttcttaaaagatgacgaaaacattaactctcaaccattcatgcgttggagagagcgtttcttaaactgtatggaaggtattaaccgtgcttctgcagctacaggtgaagttaaaggttcttacttaaacatcactgctggtactatggaagaagtttacaaacgtgcagaatacggtaaagcagttggttctgtaatcgttatgatcgacttagttatgggttacacagcaattcaaagtgctgcaatctgggctcgtgaaaatgacatgcttttacatttacaccgtgcaggtaactctacttacgctcgtcaaaagaatcatggtattaacttccgtgtaatctgtaaatggatgcgtatgtctggtgtagatcatatccacgctggtacagttgttggtaaattagaaggtgatcctttaatgattaaaggtttctacgacgttttacgtagaacaaatttagaggttaacttaccatatggtattttctttgaaatgacatgggctagtttacgtaaatgtatgcctgttgcatctggtggtattcactgtggtcaaatgcaccaattaattcactacttaggtgatgatgtagtattacaatttggtggtggtacaattggtcaccctgatggtattcaagcaggtgctacagctaaccgtgttgctttagaagcaatgatcttagctcgtaacgaaggtgttgattacttcaacaaccaagttggtccacaaattttacgtgatgcagctagaacatgtggtccattacaaactgctttagatttatggaaa
>Sellaphora_sp._Styx_1_LCR-S-19-1-1_JQ610174
aaaacattccaaggtccagctactggtatcgttgtagaacgtgaacgtttaaacaaatacggtactccattactaggtgctacagtaaaaccgaaattaggtttatctggtaaaaactacggtcgtgtagtatacgaaggtttaaaaggtggtttagacttcttaaaagatgatgaaaacattaactctcaaccatttatgcgttggagagaacgtttcttatactgtatggaaggtattaaccgtgcttcagctgctacaggtgaaactaaaggttcttacttaaacatcacagctggtacaatggaagaagtttacgcacgtgcagaatatgcaaaagcagttggttctgtaattgtgatgatcgatttagttatgggttacacagcaattcaaagtgctgctatctggtctcgtaacaacgatatgattttacacttacaccgtgcaggtaactctacttacgctcgtcaaaaaaatcatggtattaacttccgtgttatttgtannnnnnnnnnnnnnnnnnnnnnnnnnnnnnnnnnnnnnnnnnnnnnnnnnnnnnnnnnnnnnnnnnnnnnnnnnnnnnnnnnnnnnnnnnnnnnnnnnnnnnnnnnnnnnnnnnnnnnnnnnnnnnnnnnnnnnnnnnnnnnnnnnnnnnnnnnnnnnnnnnnnnnnnnnnnnnnnnnnnnnnnnnnnnnnnnnnnnnnnnnnnnnnnnnnnnnnnnnnnnnnnnnnnnnnnnnnnnnnnnnnnnnnnnnnnnnnnnnnnnnnnnnnnnnnnnnnnnnnnnnnnnnnnnnnnnnnnnnnnnnnnnnnnnnnnnnnnnnnnnnnnnnnnnnnnnnnnnnnnnnnnnnnnnnnnnnnnnnnnnnnnnnnnnnnnnnnnnnnnnnnnnnnnnnnnnnnnnnnnnnnnnnnnnnnnnnnnnnnnnnnnnnnnnnnnnnnnnnnnnnnnnnnnn
>Skeletonema_menzellii_CCMP787_DQ514821
aaaacattccaaggtcctgctacaggtatcgttgtagaacgtgaacgtttaaacaaatatggtactccattattaggtgcaactgtaaaacctaaattaggtctttctggtaaaaactatggtcgtgtagtttatgaaggtttaaaaggtggtttagacttcttaaaagatgatgaaaacattaactctcaaccattcatgcgttggagagaacgtttcttaaactgtatggaaggtattaaccgtgcatcagctgcaactggtgaagttaaaggttcttacttaaacattacagctgcaacaatggaagaagtatacaaacgtgctgagtatgctaaagctgttggttctatcgttgttatgatcgatttagtaatgggttacactgcaattcaatcaattgcattatgggctcgtgaaaatgatatgttattacacttacaccgtgctggtaactctacatacgctcgtcaaaagaatcatggtattaacttccgtgttatctgtaaatggatgcgtatgtctggtgtagatcacatccacgctggtacagttgttggtaagttagaaggtgatcctttaatgattaaaggtttctacgatatcttacgtttaactgaattagaagttaacttaccttacggtatcttctttgaaatggattgggctagtttacgtcgttgtatgccagtagcttctggtggtatccactgtggtcaaatgcaccaattaattcactatttaggtgatgatgttgtattacaattcggtggtggtacaattggtcaccctgatggtatccaagctggtgctacagcaaaccgtgttgctttagaatcaatggtattagctcgtaacgaaggtgttgattacttcaacccacaagtaggtcctcaaatcttacgtgatgcagctaaaacatgtggtcctttacaaacagctttagatttatggaaa
>Stephanodiscus_hantzschii_WTC21_DQ514842
aaaacattccaaggccctgctacaggtatcgttgtagagcgtgaacgtttaaacaaatatggtactcctttattaggtgctactgtaaaacctaaattaggtctttctggtaaaaactacggtcgtgtagtttatgaaggtttaaaaggtggtttagacttcttaaaagatgatgaaaacattaactctcaaccatttatgcgttggagagaacgtttcttaaattgtttagaaggtattaaccgtgcatctgctgcaactggtgaagttaaaggttcttacttaaacatcactgctgctacgatggaagaagtatacaaacgtgctgagtatgctaaagcaatcggttctgtagttgttatgatcgatttagttatgggttatactgcaattcaatcaattgcatactgggctcgtgaaaatgatatgcttttacatttacaccgtgctggtaactctacttacgcgcgtcaaaaaaaccatggtattaacttccgcgttatctgtaaatggatgcgtatgtcaggtgtagatcacatccacgctggtacagttgttggtaaattagaaggtgatcctttaatgattaaaggtttctacgatgtattacgtttaactgaattagaagttaacttaccttttggtatcttcttcgaaatggattgggctagtttacgtcgttgtatgccagtagcttctggtggtatccactgtggtcaaatgcatcaattaattcactatttaggtgatgatgttgtattacaattcggtggtggtactattggtcaccctgatggtatccaagctggtgctacagcaaaccgcgttgctttagaagcaatggtattagctcgtaacgaaggatctgattacttcaataaccaagtaggtcctcaaatcttacgtgatgcagctaaaacatgtggtcctttacaaacagctttagatttatggaaa
>Stephanodiscus_minutulus_Y98-1_DQ514844
aaaacattccaaggtcctgctacaggtatcgttgtagagcgtgaacgtttaaacaaatatggtactcctttattaggtgctactgtaaaacctaaattaggtctttctggtaaaaactacggtcgtgtagtttatgaaggtttaaaaggtggtttagacttcttaaaagatgatgaaaacattaactctcaaccatttatgcgttggagagaacgtttcttaaattgtttagaaggtattaaccgtgcatctgctgcaactggtgaagttaaaggttcttacttaaacatcactgctgctacgatggaagaagtatacaaacgtgctgagtatgctaaagcaatcggttctgtagttgttatgatcgatttagttatgggttatactgcaattcaatcaattgcatactgggctcgtgaaaatgatatgcttttacatttacaccgtgctggtaactctacttacgcgcgtcaaaaaaaccatggtattaacttccgcgttatctgtaaatggatgcgtatgtcaggtgtagatcatatccacgctggtacagttgttggtaaattagaaggtgatcctttaatgattaaaggtttctacgatgtattacgtttaactgaattagaagttaacttaccttttggtatcttcttcgaaatggattgggctagtttacgtcgttgtatgccagtagcttctggtggtatccactgtggtcaaatgcatcaattaattcactatttaggtgatgatgttgtattacaattcggtggtggtactattggtcaccctgatggtatccaagctggtgctacagcaaaccgcgttgctttagaagcaatggtattagctcgtaacgaaggatctgattacttcaataaccaagtaggtcctcaaatcttacgtgatgcagctaaaacatgtggtcctttacaaacagctttagatttatggaaa
>Sellaphora terrestris VP272
aaaacattccaaggtccagctactggtatcgttgtagagcgtgaacgtttaaacaaatatggtactccattattaggtgctacagtaaaaccaaaattaggtttatctggtaaaaactacggtcgtgtagtatacgaaggtttaaaaggtggtttagacttcttaaaagatgacgaaaacattaactctcaaccattcatgcgttggagagagcgtttcttaaactgtatggaaggtattaaccgtgctgctgcagctacaggtgaagttaaaggttcttacttaaacatcactgctggtactatggaagaagtttatgtacgtgcagaatacgctaaagcagttggttctgtaatcgttatgatcgacttagttatgggttacacagcaattcaaagtgctgctatctggtctcgtaacaatgatatgatcttacacttacaccgtgcaggtaactctacttacgctcgtcaaaagaatcacggtattaacttccgtgttatctgtaaatggatgcgtatggctggtgtagaccacatccacgctggtacagttgttggtaaattagaaggtgatcctttaatgattaaaggtttctacgacactttacgtaaaacaaacttagaagttaacttaccatacggtattttcttcgaaatgacatgggctagtttacgtaaatgtatgcctgttgcatctggtggtatccactgtggtcaaatgcaccaattagttcactacttaggtgatgacgtagtattacaattcggtggtggtacaatcggtcaccctgatggtattcaagcaggtgctacagctaaccgtgttgctttagaagcaatgatcttagctcgtaacgaaggtgttgactacttcaataaccaagttggtccacaaatcttacgtgatgcagctagaacatgcggtcctttacaaactgctttagatttatggaaa
>Sellaphora terrestris VP299
aaaacattccaaggtccagctactggtatcgttgtagagcgtgaacgtttaaacaaatatggtactccattattaggtgctacagtaaaaccaaaattaggtttatctggtaaaaactacggtcgtgtagtatacgaaggtttaaaaggtggtttagacttcttaaaagatgacgaaaacattaactctcaaccattcatgcgttggagagagcgtttcttaaactgtatggaaggtattaaccgtgctgctgcagctacaggtgaagttaaaggttcttacttaaacatcactgctggtactatggaagaagtttatgtacgtgcagaatacgctaaagcagttggttctgtaatcgttatgatcgacttagttatgggttacacagcaattcaaagtgctgctatctggtctcgtaacaatgatatgatcttacacttacaccgtgcaggtaactctacttacgctcgtcaaaagaatcacggtattaacttccgtgttatctgtaaatggatgcgtatggctggtgtagaccacatccacgctggtacagttgttggtaaattagaaggtgatcctttaatgattaaaggtttctacgacactttacgtaaaacaaacttagaagttaacttaccatacggtattttcttcgaaatgacatgggctagtttacgtaaatgtatgcctgttgcatctggtggtatccactgtggtcaaatgcaccaattagttcactacttaggtgatgacgtagtattacaattcggtggtggtacaatcggtcaccctgatggtattcaagcaggtgctacagctaaccgtgttgctttagaagcaatgatcttagctcgtaacgaaggtgttgactacttcaataaccaagttggtccacaaatcttacgtgatgcagctagaacatgcggtcctttacaaactgctttagatttatggaaa
>Sellaphora terrestris VP303
aaaacattccaaggtccagctactggtatcgttgtagagcgtgaacgtttaaacaaatatggtactccattattaggtgctacagtaaaaccaaaattaggtttatctggtaaaaactacggtcgtgtagtatacgaaggtttaaaaggtggtttagacttcttaaaagatgacgaaaacattaactctcaaccattcatgcgttggagagagcgtttcttaaactgtatggaaggtattaaccgtgctgctgcagctacaggtgaagttaaaggttcttacttaaacatcactgctggtactatggaagaagtttatgtacgtgcagaatacgctaaagcagttggttctgtaatcgttatgatcgacttagttatgggttacacagcaattcaaagtgctgctatctggtctcgtaacaatgatatgatcttacacttacaccgtgcaggtaactctacttacgctcgtcaaaagaatcacggtattaacttccgtgttatctgtaaatggatgcgtatggctggtgtagaccacatccacgctggtacagttgttggtaaattagaaggtgatcctttaatgattaaaggtttctacgacactttacgtaaaacaaacttagaagttaacttaccatacggtattttcttcgaaatgacatgggctagtttacgtaaatgtatgcctgttgcatctggtggtatccactgtggtcaaatgcaccaattagttcactacttaggtgatgacgtagtattacaattcggtggtggtacaatcggtcaccctgatggtattcaagcaggtgctacagctaaccgtgttgctttagaagcaatgatcttagctcgtaacgaaggtgttgactacttcaataaccaagttggtccacaaatcttacgtgatgcagctagaacatgcggtcctttacaaactgctttagatttatggaaa
>Sellaphora terrestris VP304
aaaacattccaaggtccagctactggtatcgttgtagagcgtgaacgtttaaacaaatacggtactccattattaggtgctacagtaaaaccaaaattaggtttatctggtaaaaactacggtcgtgtagtatacgaaggtttaaaaggtggtttagacttcttaaaagatgacgaaaacattaactctcaaccattcatgcgttggagagagcgtttcttaaactgtatggaaggtattaaccgtgctgctgcagctacaggtgaagttaaaggttcttacttaaacatcactgctggtactatggaagaagtttatgtacgtgcagaatacgctaaagcagttggttctgtaatcgttatgatcgacttagttatgggttacacagcaatccaaagtgctgctatctggtctcgtaacaatgatatgatcttacacttacaccgtgcaggtaactctacttacgctcgtcaaaagaatcacggtattaacttccgtgttatctgtaaatggatgcgtatggctggtgtagaccacatccacgctggtacagttgttggtaaattagaaggtgatcctttaatgattaaaggtttctacgacactttacgtaaaacaaacttagaagttaacttaccatacggtattttcttcgaaatgacatgggctagtttacgtaaatgtatgcctgttgcatctggtggtatccactgtggtcaaatgcaccaattagttcactacttaggtgatgacgtagtattacaattcggtggtggtacaatcggtcaccctgatggtattcaagcaggtgctacagctaaccgtgttgctttagaagcaatgatcttagctcgtaacgaaggtgttgactacttcaataaccaagttggtccacaaatcttacgtgatgcagctagaacatgcggtcctttacaaactgctttagatttatggaaa
