# Supplementary material for: Description of the Soil Diatom Sellaphora terrestris sp. nov. (Bacillariophyceae, Sellaphoraceae) from Vietnam, with Remarks on the Phylogeny and Taxonomy of Sellaphora and Systematic Position of Microcostatus
Source: Plants (Basel). 2022 Aug 18;11(16):2148. doi: 10.3390/plants11162148 (PMC9415725; doi:10.3390/plants11162148)
Supplement: Supplementary file 1 [file plants-11-02148-s001.zip › Supplementary Data S4.txt]

#NEXUS
begin taxa;
	dimensions ntax=43;
	taxlabels
	008_Sellaphora_pupula_AUS1_EF143312
	009_Sellaphora_capitata_BLA10_EF143295
	010_Sellaphora_blackfordensis__Bfp5x8_F1_3_JN418669
	015_Fallacia_pygmaea_UTEX_FD294_HQ912469
	016_Fallacia_monoculata_UTEX_FD254_HQ912460
	'041_Rossia_sp._E3333_EF143281'
	054_Stephanodiscus_minutulus_Y98_1_DQ514844
	055_Stephanodiscus_hantzschii_WTC21_DQ514842
	056_Skeletonema_menzellii_CCMP787_DQ514821
	'104_Fallacia_cf._forcipata_Fallacia8_EF143289'
	301_Diprora_haenaensis_8296_Dipr001_KC954572
	303_Sellaphora_lanceolata_BLA13_EF143305
	304_Sellaphora_seminulum_clone_TCC461_KC736613
	501_Sellaphora_auldreekie_DUN1_EF143276
	'502_Sellaphora_cf._minima_BM42_EF143279'
	503_Sellaphora_blackfordensis_BLA6_EF143282
	504_Sellaphora_pupula_THR7_EF143302
	505_Sellaphora_laevissima_THR1_EF143263
	506_Sellaphora_laevissima_THR4_EF143309
	507_Sellaphora_pupula_AUS4_EF143317
	508_Sellaphora_minima_TCC524_KF959642
	509_Sellaphora_seminulum_D06_006_KM084937
	'510_Sellaphora_sp._KEL_2015_JAR35_4FRUN6_KM999065'
	511_Sellaphora_seminulum_TCC738_KT072950
	512_Sellaphora_balashovae_SvA_2018a_B385_MG515209
	513_Sellaphora_pupula_GER1_EF143318
	514_Sellaphora_pupula_RBG1_EF143271
	515_Sellaphora_seminulum_HYU_D014_MK576038
	517_Sellaphora_pupula_D06_110_KM084958
	518_Sellaphora_pupula_BEL2_EF143266
	'519_Sellaphora_cf._seminulum_TM37_EF143280'
	520_Sellaphora_pupula_THR14_EF143264
	521_Sellaphora_pupula_THR11_EF143285
	522_Sellaphora_pupula_THR9_EF143297
	523_Sellaphora_pupula_RBG2_EF143275
	524_Sellaphora_pupula_DUN7_EF143269
	525_Sellaphora_pupula_BLA16_EF143298
	526_Sellaphora_pupula_AFR1_EF143300
	527_Sellaphora_bacillum_E3147_AY571745
	Sellaphora_terrestris_VP272
	Sellaphora_terrestris_VP299
	Sellaphora_terrestris_VP303
	Sellaphora_terrestris_VP304
;
end;
begin trees;
	tree TREE1 = [&R] (((055_Stephanodiscus_hantzschii_WTC21_DQ514842[&length_range={1.0260559340698826E-4,5.458547038423685},height_95%_HPD={0.0,5.551115123125783E-17},length_95%_HPD={2.0745789495989672E-4,0.0031078128201802806},rate=1.0,length=0.0027098662298702864,length_median=0.0014851035510038807,height_median=2.7755575615628914E-17,height_range={0.0,1.7763568394002505E-15},height=2.02532435267…
end;
begin figtree;
	set appearance.backgroundColorAttribute="Default";
	set appearance.backgroundColour=#ffffff;
	set appearance.branchColorAttribute="User selection";
	set appearance.branchColorGradient=false;
	set appearance.branchLineWidth=1.0;
	set appearance.branchMinLineWidth=0.0;
	set appearance.branchWidthAttribute="Fixed";
	set appearance.foregroundColour=#000000;
	set appearance.hilightingGradient=false;
	set appearance.selectionColour=#2d3680;
	set branchLabels.colorAttribute="User selection";
	set branchLabels.displayAttribute="Branch times";
	set branchLabels.fontName="sansserif";
	set branchLabels.fontSize=8;
	set branchLabels.fontStyle=0;
	set branchLabels.isShown=false;
	set branchLabels.significantDigits=4;
	set layout.expansion=0;
	set layout.layoutType="RECTILINEAR";
	set layout.zoom=0;
	set legend.attribute=null;
	set legend.fontSize=10.0;
	set legend.isShown=false;
	set legend.significantDigits=4;
	set nodeBars.barWidth=4.0;
	set nodeBars.displayAttribute=null;
	set nodeBars.isShown=false;
	set nodeLabels.colorAttribute="User selection";
	set nodeLabels.displayAttribute="posterior";
	set nodeLabels.fontName="sansserif";
	set nodeLabels.fontSize=9;
	set nodeLabels.fontStyle=0;
	set nodeLabels.isShown=true;
	set nodeLabels.significantDigits=2;
	set nodeShapeExternal.colourAttribute=null;
	set nodeShapeExternal.isShown=false;
	set nodeShapeExternal.minSize=10.0;
	set nodeShapeExternal.scaleType=Width;
	set nodeShapeExternal.shapeType=Circle;
	set nodeShapeExternal.size=4.0;
	set nodeShapeExternal.sizeAttribute=null;
	set nodeShapeInternal.colourAttribute=null;
	set nodeShapeInternal.isShown=false;
	set nodeShapeInternal.minSize=10.0;
	set nodeShapeInternal.scaleType=Width;
	set nodeShapeInternal.shapeType=Circle;
	set nodeShapeInternal.size=4.0;
	set nodeShapeInternal.sizeAttribute=null;
	set polarLayout.alignTipLabels=false;
	set polarLayout.angularRange=0;
	set polarLayout.rootAngle=0;
	set polarLayout.rootLength=100;
	set polarLayout.showRoot=true;
	set radialLayout.spread=0.0;
	set rectilinearLayout.alignTipLabels=false;
	set rectilinearLayout.curvature=0;
	set rectilinearLayout.rootLength=100;
	set scale.offsetAge=0.0;
	set scale.rootAge=1.0;
	set scale.scaleFactor=1.0;
	set scale.scaleRoot=false;
	set scaleAxis.automaticScale=true;
	set scaleAxis.fontSize=8.0;
	set scaleAxis.isShown=false;
	set scaleAxis.lineWidth=1.0;
	set scaleAxis.majorTicks=1.0;
	set scaleAxis.minorTicks=0.5;
	set scaleAxis.origin=0.0;
	set scaleAxis.reverseAxis=false;
	set scaleAxis.showGrid=true;
	set scaleBar.automaticScale=true;
	set scaleBar.fontSize=10.0;
	set scaleBar.isShown=true;
	set scaleBar.lineWidth=1.0;
	set scaleBar.scaleRange=0.0;
	set tipLabels.colorAttribute="User selection";
	set tipLabels.displayAttribute="Names";
	set tipLabels.fontName="sansserif";
	set tipLabels.fontSize=11;
	set tipLabels.fontStyle=0;
	set tipLabels.isShown=true;
	set tipLabels.significantDigits=4;
	set trees.order=true;
	set trees.orderType="increasing";
	set trees.rooting=false;
	set trees.rootingType="User Selection";
	set trees.transform=false;
	set trees.transformType="cladogram";
end;
