# Supplementary material for: Description of the Soil Diatom Sellaphora terrestris sp. nov. (Bacillariophyceae, Sellaphoraceae) from Vietnam, with Remarks on the Phylogeny and Taxonomy of Sellaphora and Systematic Position of Microcostatus
Source: Plants (Basel). 2022 Aug 18;11(16):2148. doi: 10.3390/plants11162148 (PMC9415725; doi:10.3390/plants11162148)
Supplement: Supplementary file 1 [file plants-11-02148-s001.zip › Supplementary Data S5.txt]

#NEXUS
begin taxa;
	dimensions ntax=114;
	taxlabels
	Diprora_haenaensis_8296_Dipr001_KC954572
	'Fallacia_cf._forcipata_Fallacia8_EF143289'
	Fallacia_monoculata_UTEX_FD254_HQ912460
	Fallacia_pygmaea_UTEX_FD294_HQ912469
	'Rossia_sp._E3333_EF143281'
	Sellaphora_auldreekie_BLA1_EF143320
	Sellaphora_auldreekie_BLA2_EF143303
	Sellaphora_auldreekie_Cr44_KC911803
	Sellaphora_auldreekie_DUN1_EF143276
	Sellaphora_auldreekie_DUN2_EF143268
	Sellaphora_auldreekie_DUN3_EF143277
	Sellaphora_auldreekie_DUN4_EF143267
	Sellaphora_auldreekie_Sel776INV_KC911804
	Sellaphora_auldreekie_Sel781INV_KC911805
	Sellaphora_bacillum_BLA4_EF143311
	Sellaphora_bacillum_BLA5_EF143284
	Sellaphora_bacillum_E3147_AY571745
	Sellaphora_bacillum_STMAR1_EF143273
	Sellaphora_balashovae_B385_MG515209
	Sellaphora_blackfordensis_BAL1_EF143310
	Sellaphora_blackfordensis_BLA6_EF143282
	Sellaphora_blackfordensis_BLA7_EF143283
	Sellaphora_blackfordensis_BLA8_EF143290
	Sellaphora_blackfordensis_DUN5_EF143319
	Sellaphora_blackfordensis_RBGE__Bal7_3_HQ317112_HQ337589
	Sellaphora_blackfordensis__Bfp04_02_JN418674
	Sellaphora_blackfordensis__Bfp5x8_F1_3_JN418669
	Sellaphora_capitata_BEL1_EF143301
	Sellaphora_capitata_BLA10_EF143295
	Sellaphora_capitata_BLA11_EF143316
	Sellaphora_capitata_DUN6_EF143286
	Sellaphora_capitata_RBGE_Mf21_HQ317113_HQ337590
	'Sellaphora_cf._laevissima_KEL_2015_JAR89_B2Run14_KM999088'
	'Sellaphora_cf._minima_BM42_EF143279'
	'Sellaphora_cf._seminulum_TM37_EF143280'
	Sellaphora_laevissima_THR1_EF143263
	Sellaphora_laevissima_THR2_EF143265
	Sellaphora_laevissima_THR3_EF143313
	Sellaphora_laevissima_THR4_EF143309
	Sellaphora_laevissima_THR5_EF143307
	Sellaphora_laevissima_THR6_EF143293
	Sellaphora_lanceolata_BLA12_EF143315
	Sellaphora_lanceolata_BLA13_EF143305
	Sellaphora_minima_TCC524_KF959642
	Sellaphora_obesa_RBGE_SEL601As_HQ337592
	Sellaphora_pupula_AFR1_EF143300
	Sellaphora_pupula_AUS1_EF143312
	Sellaphora_pupula_AUS2_EF143306
	Sellaphora_pupula_AUS3_EF143278
	Sellaphora_pupula_AUS4_EF143317
	Sellaphora_pupula_BEL2_EF143266
	Sellaphora_pupula_BLA14_EF143294
	Sellaphora_pupula_BLA15_EF143321
	Sellaphora_pupula_BLA16_EF143298
	Sellaphora_pupula_BolinA2_KC911808
	Sellaphora_pupula_D06_060_KM084945
	Sellaphora_pupula_D06_110_KM084958
	Sellaphora_pupula_DUN7_EF143269
	Sellaphora_pupula_DUN8_EF143270
	Sellaphora_pupula_E2626_AY571746
	Sellaphora_pupula_F1_EF143291
	Sellaphora_pupula_GER1_EF143318
	Sellaphora_pupula_KewA3_KC911806
	Sellaphora_pupula_LE_D35_KC911813
	Sellaphora_pupula_LE_J9_KC911812
	Sellaphora_pupula_RBG1_EF143271
	Sellaphora_pupula_RBG2_EF143275
	Sellaphora_pupula_RBGE_28_28_HQ317129_HQ337609
	Sellaphora_pupula_RBGE_28_36_HQ317124_HQ337604
	Sellaphora_pupula_RBGE_28_6_HQ317125_HQ337605
	Sellaphora_pupula_RBGE_32_83_HQ317128_HQ337608
	Sellaphora_pupula_RBGE_B155_HQ317120_HQ337599
	Sellaphora_pupula_RBGE_BB92_HQ317118_HQ337597
	Sellaphora_pupula_RBGE_BB94_HQ317121_HQ337600
	Sellaphora_pupula_RBGE_Kew21_HQ317119_HQ337598
	Sellaphora_pupula_RBGE_L845Thr42_F1_HQ317115_HQ337593
	Sellaphora_pupula_RBGE_O60_HQ317127_HQ337607
	Sellaphora_pupula_RBGE_O68_HQ317126_HQ337606
	Sellaphora_pupula_RBGE_Pd131_HQ317122_HQ337601
	Sellaphora_pupula_RBGE_SEL212D_HQ317117_HQ337596
	Sellaphora_pupula_RBGE_SEL793Tm_HQ317131_HQ337613
	Sellaphora_pupula_RBGE_SEL834L_HQ317116_HQ337594
	Sellaphora_pupula_Sel627K_KC911810
	Sellaphora_pupula_Sel629K_KC911807
	Sellaphora_pupula_Sel642K_KC911809
	Sellaphora_pupula_Str13_KC911811
	Sellaphora_pupula_THR10_EF143296
	Sellaphora_pupula_THR11_EF143285
	Sellaphora_pupula_THR12_EF143292
	Sellaphora_pupula_THR13_EF143272
	Sellaphora_pupula_THR14_EF143264
	Sellaphora_pupula_THR7_EF143302
	Sellaphora_pupula_THR8_EF143308
	Sellaphora_pupula_THR9_EF143297
	Sellaphora_pupula_US1_EF143314
	Sellaphora_pupula_UTEX_LB_FD112_HQ317123_HQ337602
	Sellaphora_pupula_mm135_KC911814
	Sellaphora_pupula_mm178_KC911815
	Sellaphora_pupula_mm185_KC911816
	Sellaphora_seminulum_D06_006_KM084937
	Sellaphora_seminulum_HYU_D014_MK576038
	Sellaphora_seminulum_TCC461_KC736613
	'Sellaphora_sp._Ak1876_LC648444'
	'Sellaphora_sp._E4391_HQ317114_HQ337591'
	'Sellaphora_sp._KEL_2015_JAR35_4FRUN6_KM999065'
	'Sellaphora_sp._KME_2009a_HQ317111_HQ337588'
	'Sellaphora_sp._Styx_1_LCR_S_19_1_1_JQ610174'
	Sellaphora_terrestris_VP272
	Sellaphora_terrestris_VP299
	Sellaphora_terrestris_VP303
	Sellaphora_terrestris_VP304
	Skeletonema_menzellii_CCMP787_DQ514821
	Stephanodiscus_hantzschii_WTC21_DQ514842
	Stephanodiscus_minutulus_Y98_1_DQ514844
;
end;
begin trees;
	tree TREE1 = [&R] (((Stephanodiscus_minutulus_Y98_1_DQ514844[&length_range={4.795912735310496E-5,0.8255109512490231},height_95%_HPD={0.0,5.551115123125783E-17},length_95%_HPD={1.583440831017298E-4,0.0034618602630354677},rate=1.0,length=0.002155526219464117,length_median=0.0014055493086263745,height_median=2.7755575615628914E-17,height_range={0.0,7.105427357601002E-15},height=2.4111722866826678E-1…
end;
begin figtree;
	set appearance.backgroundColorAttribute="Default";
	set appearance.backgroundColour=#ffffff;
	set appearance.branchColorAttribute="User selection";
	set appearance.branchColorGradient=false;
	set appearance.branchLineWidth=1.0;
	set appearance.branchMinLineWidth=0.0;
	set appearance.branchWidthAttribute="Fixed";
	set appearance.foregroundColour=#000000;
	set appearance.hilightingGradient=false;
	set appearance.selectionColour=#2d3680;
	set branchLabels.colorAttribute="User selection";
	set branchLabels.displayAttribute="Branch times";
	set branchLabels.fontName="sansserif";
	set branchLabels.fontSize=8;
	set branchLabels.fontStyle=0;
	set branchLabels.isShown=false;
	set branchLabels.significantDigits=4;
	set layout.expansion=488;
	set layout.layoutType="RECTILINEAR";
	set layout.zoom=0;
	set legend.attribute=null;
	set legend.fontSize=10.0;
	set legend.isShown=false;
	set legend.significantDigits=4;
	set nodeBars.barWidth=4.0;
	set nodeBars.displayAttribute=null;
	set nodeBars.isShown=false;
	set nodeLabels.colorAttribute="User selection";
	set nodeLabels.displayAttribute="posterior";
	set nodeLabels.fontName="sansserif";
	set nodeLabels.fontSize=8;
	set nodeLabels.fontStyle=0;
	set nodeLabels.isShown=true;
	set nodeLabels.significantDigits=2;
	set nodeShapeExternal.colourAttribute=null;
	set nodeShapeExternal.isShown=false;
	set nodeShapeExternal.minSize=10.0;
	set nodeShapeExternal.scaleType=Width;
	set nodeShapeExternal.shapeType=Circle;
	set nodeShapeExternal.size=4.0;
	set nodeShapeExternal.sizeAttribute=null;
	set nodeShapeInternal.colourAttribute=null;
	set nodeShapeInternal.isShown=false;
	set nodeShapeInternal.minSize=10.0;
	set nodeShapeInternal.scaleType=Width;
	set nodeShapeInternal.shapeType=Circle;
	set nodeShapeInternal.size=4.0;
	set nodeShapeInternal.sizeAttribute=null;
	set polarLayout.alignTipLabels=false;
	set polarLayout.angularRange=0;
	set polarLayout.rootAngle=0;
	set polarLayout.rootLength=100;
	set polarLayout.showRoot=true;
	set radialLayout.spread=0.0;
	set rectilinearLayout.alignTipLabels=false;
	set rectilinearLayout.curvature=0;
	set rectilinearLayout.rootLength=10000;
	set scale.offsetAge=0.0;
	set scale.rootAge=1.0;
	set scale.scaleFactor=1.0;
	set scale.scaleRoot=false;
	set scaleAxis.automaticScale=true;
	set scaleAxis.fontSize=8.0;
	set scaleAxis.isShown=false;
	set scaleAxis.lineWidth=1.0;
	set scaleAxis.majorTicks=1.0;
	set scaleAxis.minorTicks=0.5;
	set scaleAxis.origin=0.0;
	set scaleAxis.reverseAxis=false;
	set scaleAxis.showGrid=true;
	set scaleBar.automaticScale=true;
	set scaleBar.fontSize=10.0;
	set scaleBar.isShown=true;
	set scaleBar.lineWidth=1.0;
	set scaleBar.scaleRange=0.0;
	set tipLabels.colorAttribute="User selection";
	set tipLabels.displayAttribute="Names";
	set tipLabels.fontName="sansserif";
	set tipLabels.fontSize=11;
	set tipLabels.fontStyle=0;
	set tipLabels.isShown=true;
	set tipLabels.significantDigits=4;
	set trees.order=true;
	set trees.orderType="increasing";
	set trees.rooting=false;
	set trees.rootingType="User Selection";
	set trees.transform=false;
	set trees.transformType="cladogram";
end;
